# Supplementary material for: Myeloid cell-associated aromatic amino acid metabolism facilitates CNS myelin regeneration
Source: NPJ Regen Med. 2024 Jan 2;9:1. doi: 10.1038/s41536-023-00345-9 (PMC10762216; doi:10.1038/s41536-023-00345-9)
Supplement: Supplementary file 3 — Supplementary data 1 [file 41536_2023_345_MOESM3_ESM.xlsx]

## Sheet: Sheet 1
		1	2	3	4	5	6	7	8	9	10	11	12	13	14	15	16	17	18	19	20	21	22	23	24	25	26	27	28	29	30	31	32	33	34	35	36	37	38	39	40	41	42	43	44
		no lesion	no lesion	no lesion	no lesion	Control_L	Control_NL	Control_L	Control_NL	Control_L	Control_NL	Control_L	Control_NL	Control_L	Control_NL	Control_L	Control_NL	Control_L	Control_NL	Control_L	Control_NL	Control_L	Control_NL	Control_L	Control_NL	KO_L	KO_NL	KO_L	KO_NL	KO_L	KO_NL	KO_L	KO_NL	KO_L	KO_NL	KO_L	KO_NL	KO_L	KO_NL	KO_L	KO_NL	KO_L	KO_NL	KO_L	KO_NL
	Peak	Area	Area	Area	Area	Area	Area	Area	Area	Area	Area	Area	Area	Area	Area	Area	Area	Area	Area	Area	Area	Area	Area	Area	Area	Area	Area	Area	Area	Area	Area	Area	Area	Area	Area	Area	Area	Area	Area	Area	Area	Area	Area	Area	Area
1	L-Phenylalanine	1.64824	1.87084	1.00819	1.48795	2.35888	2.60501	1.1502	1.36997	1.13552	1.19241	2.04172	2.07603	2.48833	1.06575	0.936756	1.74246	1.30751	0.120067	0.89068	0.932925	2.44989	0.729177	1.37901	2.99609	0.992058	0.759613	0.886658	0.517937	0.55435	0.728838	0.953471	0.772307	1.15787	2.69277	0.724123	0.812318	1.40964	0.962906	0.541894	0.426662	0.475747	0.368333	0.853956	1.397
2	L-Tyrosine	2.52564	3.09089	1.927	3.1448	3.71716	5.78522	2.16607	1.83046	1.61308	1.62041	3.04731	2.7671	3.43475	1.41169	1.24565	2.47879	2.38795	0.157129	1.03248	1.50943	4.39775	1.15202	2.75183	4.21311	1.17773	1.10037	1.18593	0.815015	0.807581	1.38114	1.73897	1.24201	1.80662	4.30314	1.06793	1.29061	2.53797	1.40983	0.641703	0.463028	0.924672	0.516447	1.19042	2.16217
3	L-Tryptophan	3.10118	3.50255	1.75731	2.87145	5.25629	5.32057	2.29701	2.59652	2.31287	2.26633	4.06114	4.13775	4.99264	2.06167	1.97535	3.88297	2.75188	0.24099	1.75118	2.02803	4.87469	1.39928	3.29721	6.47212	1.96817	1.481	1.78578	1.02443	1.12868	1.45205	1.88612	1.51343	2.53495	5.8312	1.46864	1.61596	3.01046	1.94864	0.931847	0.727607	0.905696	0.699226	1.66271	2.78322
4	Phenylpyruvic acid	0.594745	0.681889	0.196688	0.241861	0.715622	0.707329	0.218044	0.17541	0.204461	0.163108	0.368978	0.613206	0.588969	0.229914	0.266228	0.658853	0.38534	0.0325501	0.175362	0.329973	0.59501	0.171905	0.466319	1.15793	0.29059	0.157448	0.19587	0.097214	0.10033	0.171274	0.293178	0.2203	0.402767	0.83827	0.220535	0.237297	0.456392	0.272848	0.0921856	0.086387	0.113328	0.0702513	0.212839	0.503106
5	4-Hydroxyphenylpyruvic acid	0.0138532	0.0127644	0.0137574	0.0132343	0.190882	0.170947	0.111675	0.133956	0.0874791	0.131695	0.194338	0.117621	0.181728	0.0816175	0.0678241	0.0955435	0.0799523	0.0086568	0.101082	0.0464763	0.187103	0.0757496	0.104821	0.148689	0.0777959	0.101186	0.126512	0.082043	0.0889377	0.0895464	0.0897271	0.0762265	0.105864	0.251765	0.0761447	0.0738417	0.102191	0.0981472	0.0689761	0.0573359	0.060222	0.0539307	0.0769677	0.12431
6	Indole-3-pyruvic acid	0.0245262	0.0208634	0.0176672	0.022022	0.147762	0.195343	0.0935092	0.121865	0.0716409	0.115941	0.144191	0.120745	0.165098	0.0727191	0.0629344	0.102402	0.0859857	0.00918388	0.0674049	0.0473414	0.149283	0.0621802	0.0944254	0.16652	0.0682169	0.0717594	0.0691761	0.0461899	0.0488675	0.0660683	0.0870998	0.0707432	0.0862329	0.189441	0.0480111	0.0635133	0.0939836	0.0781273	0.0399572	0.0354022	0.0376033	0.0281116	0.0609765	0.113982
7	L-Glycine	0.0666337	0.0830178	0.0464252	0.0757365	0.0732957	0.122	0.0727579	0.155112	0.050599	0.0637253	0.0949549	0.100922	0.167998	0.0599655	0.0527314	0.0815653	0.0800657	0.0103918	0.0923399	0.0741084	0.30193	0.128869	0.162367	0.352446	0.174433	0.212211	0.202252	0.107968	0.109518	0.162771	0.240837	0.244954	0.33041	0.498134	0.385197	0.337623	0.296744	0.287163	0.835198	0.792017	1.3432	0.868328	1.51695	1.81035
8	L-Serine	0.351522	0.406799	0.13728	0.458509	0.216081	0.606576	0.311824	0.502936	0.27275	0.214114	0.490011	0.462236	0.677228	0.220884	0.219265	0.18261	0.277871	0.0328996	0.203869	0.227023	0.753612	0.241183	0.382235	0.686193	0.359625	0.282438	0.309933	0.166406	0.181244	0.431206	0.342243	0.224644	0.31419	0.663316	0.214685	0.208201	0.288882	0.275444	0.231636	0.666868	0.211297	0.137172	0.274609	0.386541
9	L-Threonine	0	0.0258484	0.00713129	0.0382786	0.0179845	0.0409338	0.0249669	0.0218854	0.0191671	0.009858	0.0421542	0.029231	0.0491799	0.00955169	0.0146695	0.0124941	0.0158233	0.00222924	0.0148364	0.0142278	0.0500362	0.0144351	0	0.0366659	0.0237508	0.0205077	0.0306818	0.0146682	0.0183808	0.0146926	0.010034	0.0156436	0.0214296	0.0394435	0.0120177	0.0104666	0.00975407	0.0164391	0.0229499	0	0.0115359	0.0110183	0.0221318	0.0239655
10	L-Lysine	0.116486	0.179032	0.0681439	0.0431334	0.241607	0.275393	0.142109	0.115068	0.127016	0.10692	0.225867	0.330159	0.415896	0.209436	0.203921	0.448831	0.30401	0.0270617	0.300521	0.355965	1.36607	0.580979	1.20204	2.32912	0.811642	0.696497	0.831458	0.500174	0.559159	0.800632	1.04361	0.979876	1.71701	3.70024	1.11955	1.23791	2.09656	1.39291	0.489301	0.381052	0.782304	0.527277	1.3005	2.24217
11	L-Methionine	0.743811	0.849444	0.453079	0.698444	0.27206	0.628262	0.161741	0.177972	0.218099	0.129399	0.335885	0.592207	0.57459	0.19351	0.21723	0.355502	0.350824	0.0264018	0.112808	0.268392	0.525837	0.132221	0.298131	0.815602	0.187647	0.07461	0.082534	0.0283914	0.0312665	0.070965	0.171877	0.130701	0.182958	0.465546	0.109985	0.1388	0.306857	0.141783	0.1026	0.134876	0.0833921	0.0376839	0.166534	0.256941
12	L-Valine	1.42467	2.23889	0.57417	1.63915	1.37853	3.05005	1.38145	1.18887	1.23733	0.678451	2.3919	2.26154	2.70985	0.622698	1.04119	1.10564	0.780071	0.119587	0.63236	0.945814	2.63343	0.69995	1.52498	3.12578	1.04179	0.760656	0.946097	0.546655	0.619776	0.689951	0.563186	0.773431	1.27234	2.84295	0.477005	0.563833	0.669374	0.934648	0.455695	0.378919	0.225436	0.352052	0.790402	1.42989
13	L-Leucine	2.12067	3.39285	0.67914	2.32406	1.48326	4.45568	2.06313	1.7395	1.85622	0.914682	3.51666	3.40065	4.16358	0.918155	1.5928	1.34201	1.09139	0.188806	0.998885	1.47507	4.14279	1.1827	2.34483	4.87453	1.64715	1.25672	1.52214	0.89422	0.986897	1.09319	0.853095	1.26398	2.02191	4.46159	0.803903	0.861662	0.896765	1.56089	0.778324	0.637181	0.463744	0.583164	1.33064	2.35937
14	L-Proline	3.36383	5.40744	0.870317	3.52816	1.99521	7.01303	3.18255	2.48502	2.89978	1.27095	5.46503	5.34462	6.39589	1.25899	2.45133	1.71835	1.41887	0.290411	1.30354	2.29586	6.30677	1.76035	3.59818	7.54888	2.48384	1.82782	2.26614	1.30811	1.46131	1.72011	1.08754	1.90028	3.06992	6.93108	0.991859	1.12907	1.16602	2.3149	1.05572	0.89022	0.596628	0.777899	1.78872	3.44539
15	L-Histidine	0.0240751	0.0565393	0.0152871	0.0326995	0.0359891	0.0763802	0.0211648	0.026227	0.0181755	0.0195773	0.0329309	0.0357179	0.0525355	0.0210775	0.0177109	0.0357553	0.0377497	0.00308185	0.0220308	0.0278039	0.0607918	0.0204194	0.0335025	0.0674103	0.0275821	0.0234358	0.027454	0.0135725	0.0143252	0.0209914	0.0267093	0.0212683	0.0318046	0.069683	0.0216675	0.0235269	0.037866	0.0280545	0.0219388	0.015749	0.0168995	0.0113446	0.0285364	0.0434204
16	5-Hydroxytryptophan	0.00403024	0.00319745	0.00131671	0.00255889	0.0167961	0.0132337	0.00561852	0.00518358	0.00667342	0.0048001	0.0131693	0.0114649	0.010638	0.00415458	0.00516727	0.009147	0.00568731	0.000474952	0.00378257	0.00525519	0.0117101	0.00228457	0.00826641	0.0147956	0.00431047	0.00262312	0.00407813	0.00241582	0.00315061	0.00336049	0.00370788	0.0029476	0.00816391	0.0230194	0.00388474	0.00366258	0.00760049	0.00486671	0.00120973	0.000894071	0.00131424	0.00106223	0.00296307	0.00553353
17	Homoserine	0.000396646	0.000373478	0.000246591	0.000548131	0	0	0.000506058	0.000723421	0.000428471	0.000359867	0.000723585	0.000572849	0.00140544	0.000439735	0	0	0.000731312	7.61099e-05	0.00058985	0.000388414	0.00167162	0.000520325	0.000623895	0.00084944	0.00063805	0.000612476	0.000751771	0.000287468	0.000402646	0.00049791	0.000614593	0.000424684	0.000458734	0.000681757	0.00048415	0.00032894	0.000614551	0.000541283	0.00111937	0.000586238	0.000771767	0.000347809	0.000720373	0.000529624
18	L-Ornithine	0.0029742	0.00295695	0.00285856	0.019706	0.00728354	0.0074664	0.00586279	0.0110462	0.00456973	0.0071636	0.00719229	0.00683421	0.0130323	0.005035	0.00274251	0.00396739	0.00503975	0.000417971	0.00502028	0.00245793	0.0111925	0.00520725	0.00571965	0.0042776	0.00559974	0.00660377	0.00711703	0.004128	0.00473622	0.00465535	0.00444543	0.00384705	0.00359012	0.00728634	0.00452082	0.00388368	0.00299134	0.00494939	0.00840268	0.00613878	0.00534311	0.00396245	0.00511069	0.00429091
19	L-5-Oxoproline	0.200808	0.167068	0.130724	0.413813	0.173633	0.278213	0.168482	0.259854	0.129587	0.173955	0.265362	0.225624	0.503876	0.184819	0.10173	0.161957	0.2218	0.0237395	0.214936	0.150572	0.510398	0.172092	0.203299	0.308898	0.227463	0.237452	0.252827	0.109418	0.124095	0.167018	0.208038	0.158457	0.158784	0.259278	0.181264	0.240216	0.181481	0.189226	0.325792	0.243616	0.274201	0.174775	0.402636	0.246574
20	L-Isoleucine	0	0	0.00603703	0.00642805	0.0206535	0	0.00250945	0	0	0.00777247	0.00465177	0	0.00631545	0.00613729	0	0	0.0121654	0.00031691	0.00616273	0.00205166	0.00658005	0.00171983	0	0	0.00321917	0.00268633	0.00333969	0.00155863	0.00186563	0.00266436	0.00742905	0.00202314	0	0	0.00526919	0.00485373	0.0121064	0	0.003067	0.00169962	0.00690233	0.00191878	0.00396665	0.00357728
21	L-Alanine	0	0.112796	0.07275	0.254586	0.100565	0.208272	0.192552	0.158712	0.116234	0.0216148	0.308952	0.141246	0.352939	0.0740536	0.0734059	0.0632695	0	0.0266978	0.152176	0.132868	0.427693	0.10301	0	0.231411	0.209924	0.206901	0.305459	0.117966	0.156054	0.106916	0.120797	0.140949	0.153331	0.18779	0.109971	0.0929464	0.108833	0.147582	0.23993	0.149357	0.0671661	0.119312	0.217641	0.221816
22	L-Aspartic acid	0.440047	0.538741	0.568101	0.946471	0.266873	0.738032	0.43574	0.704376	0.380428	0.583417	0.707921	0.693588	1.46463	0.53726	0.194765	0.282687	0.598109	0.0928144	0.684149	0.405895	1.45254	0.557016	0.432734	1.01532	0.729503	1.02531	0.823941	0.432933	0.483527	0.673836	0.800076	0.695567	0.491672	0.932167	0.562038	0.583251	0.529357	0.598925	0.934184	0.285554	0.815529	0.531181	0.700525	0.730388
23	L-Glutamic acid	0.642659	0.66653	0.824258	1.22451	0.532523	1.32579	0.731005	1.21396	0.521035	0.927404	1.08229	0.998356	2.37695	0.95727	0.354455	0.63954	1.1622	0.14648	1.13001	0.754518	2.22495	0.921929	0.832098	1.58069	1.02436	0.733428	1.23215	0.629577	0.660705	0.912759	1.16207	0.977345	0.843749	1.36531	0.897311	0.932543	0.800182	0.950467	0.24067	0.189462	1.06808	0.661905	0.981785	1.2481
24	2-Hydroxyisocaproic acid	0.0232678	0.0221177	0.0157881	0.0233727	0.0270432	0.0348224	0	0.024967	0	0.0207547	0.0323983	0.0253058	0.0425852	0.0181002	0	0	0.0233294	0.0021787	0.0197261	0	0.0489183	0.0179016	0	0.0308992	0.0211528	0.0232836	0.0244449	0.0144392	0.0168396	0.0176818	0.0224809	0.0167387	0	0.0367227	0.0181178	0.0175428	0	0	0.0431237	0	0	0.0238935	0.0290174	0.0296051
25	Doconexent	0.0118746	0.0134935	0.00855955	0.0192496	0.0327874	0.0393144	0.0183479	0.0164408	0.0183842	0.0124411	0.0375614	0.0307567	0.0487893	0.0176765	0.0112268	0.0226248	0.0191568	0.00275995	0.0206555	0.0124353	0.0414433	0.0153341	0.0186455	0.0309944	0.019051	0.0248477	0.0222955	0.0146501	0.0204454	0.0202345	0.020973	0.0187747	0.0187017	0.062578	0.0183164	0.0167591	0.0176181	0.0196451	0.0212386	0.0139488	0.0188871	0.0119719	0.0142069	0.0165872
26	Arachidonic acid	0	0.00187363	0.000690779	0.00262454	0.00389236	0.00446553	0.0024755	0.00145018	0.00207394	0.000952532	0.0048689	0.0037819	0.00606079	0.00243664	0.00192187	0.00309773	0.00330268	0.000417761	0.00351065	0.00186789	0.00733754	0.00291979	0.0031761	0.00553577	0.00306422	0.00382293	0.00348764	0.00254984	0.00292191	0.00315657	0.00275888	0.00277864	0.00319583	0.00904698	0.00324853	0.00339431	0.00308661	0.00366138	0.0032748	0.00229043	0.00272257	0.00191314	0.00236589	0.00301981
27	Cholesterol	0.4602	0.413232	0.185003	0.328022	0.59854	0.542621	0.260977	0.314942	0.247965	0.302788	0.48227	0.416588	0.458396	0.197972	0.169574	0.332853	0.23324	0.0225281	0.176992	0.157749	0.476941	0.15368	0.297655	0.533882	0.174202	0.154915	0.151647	0.017825	0.0992065	0.134697	0.165358	0.141475	0.218366	0.433859	0.124876	0.131986	0.221191	0.156911	0.0915365	0.084467	0.0974519	0.0777238	0.126953	0.163834
28	Cholest-5-en-3-ol, (3à)-	0.0166799	0.0251579	0.0117621	0.0154353	0.0336145	0.0313693	0.0113705	0.0098679	0.00805041	0.0115411	0.0150391	0.023644	0.0236262	0.00857597	0.00919011	0.0313159	0.00942369	0.000959948	0.00682616	0.00901917	0.019803	0.00711145	0.0103929	0.0441953	0.00759354	0.00533761	0.00681764	0.00374977	0.00269722	0.00498371	0.00995733	0.00548556	0.0065587	0.0228873	0.00562031	0.00534652	0.00806474	0.00775543	0.00335105	0.00160977	0.00174754	0.00193811	0.00536063	0.00832798
29	Desmosterol	0.014549	0.00748471	0.00572653	0.00818977	0.00977458	0.0127555	0.00500457	0.0123692	0.00328972	0.00962765	0.00619651	0.0126774	0.00741782	0.00480021	0.00184241	0.00512721	0.00342662	0.00036101	0.00272114	0.00359046	0.00673563	0.0036065	0.00322012	0.00693143	0.00349187	0.00315123	0.00186319	0.00244212	0.00168264	0.00541438	0.00365432	0.00686438	0.0040721	0.00498033	0.00302988	0.0042168	0.00319562	0.00297747	0.00208432	0.00272711	0.00201324	0.00282926	0.00307592	0.00542565
30	Cholest-7-en-3-ol, (3á,5à)-	0.00785302	0.00496544	0.0025087	0.00424038	0.00403826	0.00661157	0.0025884	0.00378825	0.00234765	0.00387986	0.00484261	0.00452477	0.00361239	0.00226111	0.0015161	0.00363291	0.00265777	0.000224493	0.00180176	0.00184252	0.00545118	0.00220731	0.00250622	0.00517029	0.00304735	0.00257289	0.00257876	0.0024384	0.00196434	0.00291358	0.0023861	0.00273713	0.00372617	0.00538343	0.0026212	0.00301386	0.00300112	0.00315343	0.00125511	0.00139494	0.00157396	0.00185306	0.0017156	0.00270008
31	L-Homocystine, [S-(R*,R*)]-	0.00554293	0.00690103	0.00617864	0.00852976	0.387288	0.336317	0.258231	0.339483	0.222495	0.306379	0.484505	0.264579	0.462578	0.216081	0.178663	0.2282	0.173294	0.0207791	0.22282	0.114749	0.403218	0.14428	0.235258	0.360444	0.199924	0.208849	0.204801	0.178168	0.183462	0.226764	0.217131	0.149538	0.281787	0.551628	0.1624	0.172386	0.2189	0.227303	0.0980021	0.178952	0.122146	0.123359	0.20264	0.326979

## Sheet: Sheet 2
			The absolute concentration in picograms/mL after normalizing to protein concentration.
			1	2	3	4	5	6	7	8	9	10	11	12	13	14	15	16	17	18	19	20	21	22	23	24	25	26	27	28	29	30	31	32	33	34	35	36	37	38	39	40	41	42	43	44
	Peak	MWt	Control_ baseline				Control_L	Control_NL	Control_L	Control_NL	Control_L	Control_NL	Control_L	Control_NL	Control_L	Control_NL	Control_L	Control_NL	Control_L	Control_NL	Control_L	Control_NL	Control_L	Control_NL	Control_L	Control_NL	KO_L	KO_NL	KO_L	KO_NL	KO_L	KO_NL	KO_L	KO_NL	KO_L	KO_NL	KO_L	KO_NL	KO_L	KO_NL	KO_L	KO_NL	KO_L	KO_NL	KO_L	KO_NL
1	L-Phenylalanine	309.55	183771	208504	112654	165961	262731	290079	128433	152852	126802	133123	227491	231304	277114	119050	104717	194240	145912	13974.1	99597.7	104292	272843	81653	153857	333532	110862	85034.7	99150.9	58181.9	62227.8	81615.3	106575	86445.2	129286	299831	81091.5	90890.8	157260	107623	60843.7	48040.3	53494.2	41559.2	95517.4	155856
2	L-Tyrosine	397.73	267644	324169	207780	329560	386796	593602	231687	198126	176388	177121	319811	291790	358555	156249	139645	262959	253875	30792.9	118328	166023	454855	130282	290263	436391	132853	125117	133673	96581.5	95838.1	153194	188977	139281	195742	445394	121873	144141	268877	156063	79250.3	61382.8	107547	66724.7	134122	231297
3	L-Tryptophan	420.76	619495	699770	350722	573549	1.05052e+06	1.06337e+06	458662	518564	461834	452527	811487	826809	997788	411594	394331	775853	549636	47458	349496	404866	974197	279115	658701	1.29368e+06	392894	295459	356415	204146	224996	289670	376483	301946	506249	1.1655e+06	292988	322452	601351	388989	185629	144781	180399	139105	331802	555903
4	Phenylpyruvic acid	308.52	1.18829e+07	1.36258e+07	3.92177e+06	4.82522e+06	1.43004e+07	1.41346e+07	4.34887e+06	3.49619e+06	4.07723e+06	3.25016e+06	7.36756e+06	1.22521e+07	1.17674e+07	4.58627e+06	5.31256e+06	1.31651e+07	7.6948e+06	639001	3.49524e+06	6.58745e+06	1.18882e+07	3.42611e+06	9.31438e+06	2.31466e+07	5.79979e+06	3.13697e+06	3.90541e+06	1.93228e+06	1.99461e+06	3.41349e+06	5.85156e+06	4.394e+06	8.04334e+06	1.67534e+07	4.3987e+06	4.73395e+06	9.11584e+06	5.44496e+06	1.83171e+06	1.71574e+06	2.25457e+06	1.39303e+06	4.24478e+06	1.00501e+07
5	4-Hydroxyphenylpyruvic acid	296.5	0	0	0	0	15218.2	13224.7	7297.54	9525.64	4877.91	9299.52	15563.8	7892.11	14302.8	4291.75	2912.41	5684.35	4125.23	-3004.32	6238.16	777.634	14840.3	3704.96	6612.09	10998.9	3909.59	6248.57	8781.19	4334.3	5023.77	5084.64	5102.71	3752.65	6716.43	21306.5	3744.47	3514.17	6349.13	5944.72	3027.61	1863.59	2152.2	1523.07	3826.77	8561.02
6	Indole-3-pyruvic acid	319.55	478525	405269	341345	428440	2.94324e+06	3.89487e+06	1.85818e+06	2.42529e+06	1.42082e+06	2.30682e+06	2.87182e+06	2.4029e+06	3.28996e+06	1.44238e+06	1.24669e+06	2.03603e+06	1.70771e+06	171678	1.3361e+06	934829	2.97365e+06	1.2316e+06	1.87651e+06	3.3184e+06	1.35234e+06	1.42319e+06	1.37152e+06	911798	965351	1.30937e+06	1.73e+06	1.40286e+06	1.71266e+06	3.77682e+06	948222	1.25827e+06	1.86767e+06	1.55055e+06	787144	696044	740067	550232	1.20753e+06	2.26763e+06
7	L-Glycine	291.61	62133.7	78517.8	41925.2	71236.5	68795.7	117500	68257.9	150612	46099	59225.3	90454.9	96422.2	163498	55465.5	48231.4	77065.3	75565.7	5891.85	87839.9	69608.4	297430	124369	157867	347946	169933	207711	197752	103468	105018	158271	236337	240454	325910	493634	380697	333123	292244	282663	830698	787517	1.3387e+06	863828	1.51245e+06	1.80585e+06
8	L-Serine	321.63	58403.7	67616.6	22696.7	76234.9	35830.2	100913	51787.3	83639.3	45275	35502.4	81485.2	76856	112688	36630.7	36360.8	30251.7	46128.5	5299.93	33794.9	37653.8	125419	40013.9	63522.5	114182	59754.2	46889.6	51472.2	27551	30024	71684.4	56857.1	37257.4	52181.7	110369	35597.6	34516.8	47963.6	45724.1	38422.7	110961	35032.9	22678.6	45584.9	64240.1
9	L-Threonine	263.48	7500	136742	43156.4	198893	97422.5	212169	132335	116927	103336	56790	218271	153655	253399	55258.5	80847.4	69970.6	86616.3	18646.2	81682.2	78638.8	257681	79675.3	7500	190829	126254	110038	160909	80841.2	99404.2	80962.9	57670.2	85717.8	114648	204718	67588.5	59832.8	56270.3	89695.6	122250	7500	65179.4	62591.7	118159	127328
10	L-Lysine	420.83	3257.14	4820.81	2048.6	1423.34	6385.17	7229.81	3897.72	3221.7	3520.4	3018.01	5991.67	8598.97	10742.4	5580.9	5443.01	11565.8	7945.26	1021.54	7858.04	9244.12	34496.7	14869.5	30395.9	58573	20636.1	17757.4	21131.5	12849.3	14324	20360.8	26435.2	24841.9	43270.3	92851	28333.8	31292.7	52759.1	35167.6	12577.5	9871.29	19902.6	13526.9	32857.5	56399.2
11	L-Methionine	293.54	154922	176049	96775.9	145849	60572	131812	38508.2	41754.4	49779.8	32039.7	73337	124601	121078	44861.9	49606	77260.3	76324.8	11440.4	28721.7	59838.3	111327	32604.2	65786.2	169280	43689.4	21082	22666.8	11838.3	12413.3	20353	40535.4	32300.2	42751.6	99269.2	28157	33920	67531.4	34516.6	26679.9	33135.2	22838.4	13696.8	39466.7	57548.1
12	L-Valine	261.5	73853.3	114564	31328.5	84577.7	71546.5	155123	71692.7	62063.7	64486.4	36542.6	122215	115697	138113	33754.9	54679.6	57902	41623.6	8599.37	34238	49910.7	134291	37617.5	78868.8	158909	54709.4	40652.8	49924.9	29952.7	33608.8	37117.5	30779.3	41291.6	66236.9	144767	26470.3	30811.7	36088.7	49352.4	25404.7	21565.9	13891.8	20222.6	42140.1	74114.3
13	L-Leucine	275.53	105979	169587	33902	116148	74108.2	222729	103101	86920	92755.8	45679.1	175778	169978	208124	45852.8	79585	67045.4	54514.5	9385.3	49889.3	73698.7	207084	59080.2	117186	243671	82302.3	62781	76051.8	44656	49289.8	54604.7	42599.8	63143.9	101040	223024	40140.1	43028.1	44783.2	77989.3	38861.2	31804.1	23132.2	29103.2	66477.2	117914
14	L-Proline	259.49	168982	271162	44305.9	177198	100551	351442	159917	125041	145779	64337.6	274042	268021	320585	63739.4	123356	86707.7	71733.6	15310.5	65967.1	115583	316129	88807.6	180699	378234	124982	92181.1	114097	66195.3	73855.4	86795.3	55166.8	95803.8	154286	347344	50383	57243.4	59091.1	116535	53576.2	45301	30621.4	39684.9	90226.2	173059
15	L-Histidine	371.69	9237.56	25469.7	4843.53	13549.7	15194.5	35390.1	7782.38	10313.5	6287.75	6988.63	13665.4	15059	23467.7	7738.75	6055.43	15077.6	16074.8	-1259.07	8215.38	11102	27595.9	7409.68	13951.3	30905.2	10991.1	8917.88	10927	3986.26	4362.58	7695.7	10554.7	7834.15	13102.3	32041.5	8033.75	8963.43	16133	11227.3	8169.41	5074.51	5649.77	2872.28	11468.2	18910.2
16	5-Hydroxytryptophan	464.21	0.00403024	0.00319745	0.00131671	0.00255889	0.0167961	0.0132337	0.00561852	0.00518358	0.00667342	0.0048001	0.0131693	0.0114649	0.010638	0.00415458	0.00516727	0.009147	0.00568731	0.000474952	0.00378257	0.00525519	0.0117101	0.00228457	0.00826641	0.0147956	0.00431047	0.00262312	0.00407813	0.00241582	0.00315061	0.00336049	0.00370788	0.0029476	0.00816391	0.0230194	0.00388474	0.00366258	0.00760049	0.00486671	0.00120973	0.000894071	0.00131424	0.00106223	0.00296307	0.00553353
17	Homoserine	321.63	0.000396646	0.000373478	0.000246591	0.000548131	0	0	0.000506058	0.000723421	0.000428471	0.000359867	0.000723585	0.000572849	0.00140544	0.000439735	0	0	0.000731312	7.61099e-05	0.00058985	0.000388414	0.00167162	0.000520325	0.000623895	0.00084944	0.00063805	0.000612476	0.000751771	0.000287468	0.000402646	0.00049791	0.000614593	0.000424684	0.000458734	0.000681757	0.00048415	0.00032894	0.000614551	0.000541283	0.00111937	0.000586238	0.000771767	0.000347809	0.000720373	0.000529624
18	L-Ornithine	348.7	0.0029742	0.00295695	0.00285856	0.019706	0.00728354	0.0074664	0.00586279	0.0110462	0.00456973	0.0071636	0.00719229	0.00683421	0.0130323	0.005035	0.00274251	0.00396739	0.00503975	0.000417971	0.00502028	0.00245793	0.0111925	0.00520725	0.00571965	0.0042776	0.00559974	0.00660377	0.00711703	0.004128	0.00473622	0.00465535	0.00444543	0.00384705	0.00359012	0.00728634	0.00452082	0.00388368	0.00299134	0.00494939	0.00840268	0.00613878	0.00534311	0.00396245	0.00511069	0.00429091
19	L-5-Oxoproline	273.47	0.200808	0.167068	0.130724	0.413813	0.173633	0.278213	0.168482	0.259854	0.129587	0.173955	0.265362	0.225624	0.503876	0.184819	0.10173	0.161957	0.2218	0.0237395	0.214936	0.150572	0.510398	0.172092	0.203299	0.308898	0.227463	0.237452	0.252827	0.109418	0.124095	0.167018	0.208038	0.158457	0.158784	0.259278	0.181264	0.240216	0.181481	0.189226	0.325792	0.243616	0.274201	0.174775	0.402636	0.246574
20	L-Isoleucine	275.53	0	0	0.00603703	0.00642805	0.0206535	0	0.00250945	0	0	0.00777247	0.00465177	0	0.00631545	0.00613729	0	0	0.0121654	0.00031691	0.00616273	0.00205166	0.00658005	0.00171983	0	0	0.00321917	0.00268633	0.00333969	0.00155863	0.00186563	0.00266436	0.00742905	0.00202314	0	0	0.00526919	0.00485373	0.0121064	0	0.003067	0.00169962	0.00690233	0.00191878	0.00396665	0.00357728
21	L-Alanine	233.45	0	0.112796	0.07275	0.254586	0.100565	0.208272	0.192552	0.158712	0.116234	0.0216148	0.308952	0.141246	0.352939	0.0740536	0.0734059	0.0632695	0	0.0266978	0.152176	0.132868	0.427693	0.10301	0	0.231411	0.209924	0.206901	0.305459	0.117966	0.156054	0.106916	0.120797	0.140949	0.153331	0.18779	0.109971	0.0929464	0.108833	0.147582	0.23993	0.149357	0.0671661	0.119312	0.217641	0.221816
22	L-Aspartic acid	349.63	0.440047	0.538741	0.568101	0.946471	0.266873	0.738032	0.43574	0.704376	0.380428	0.583417	0.707921	0.693588	1.46463	0.53726	0.194765	0.282687	0.598109	0.0928144	0.684149	0.405895	1.45254	0.557016	0.432734	1.01532	0.729503	1.02531	0.823941	0.432933	0.483527	0.673836	0.800076	0.695567	0.491672	0.932167	0.562038	0.583251	0.529357	0.598925	0.934184	0.285554	0.815529	0.531181	0.700525	0.730388
23	L-Glutamic acid	362.68	0.642659	0.66653	0.824258	1.22451	0.532523	1.32579	0.731005	1.21396	0.521035	0.927404	1.08229	0.998356	2.37695	0.95727	0.354455	0.63954	1.1622	0.14648	1.13001	0.754518	2.22495	0.921929	0.832098	1.58069	1.02436	0.733428	1.23215	0.629577	0.660705	0.912759	1.16207	0.977345	0.843749	1.36531	0.897311	0.932543	0.800182	0.950467	0.24067	0.189462	1.06808	0.661905	0.981785	1.2481
24	2-Hydroxyisocaproic acid	276.51	0.0232678	0.0221177	0.0157881	0.0233727	0.0270432	0.0348224	0	0.024967	0	0.0207547	0.0323983	0.0253058	0.0425852	0.0181002	0	0	0.0233294	0.0021787	0.0197261	0	0.0489183	0.0179016	0	0.0308992	0.0211528	0.0232836	0.0244449	0.0144392	0.0168396	0.0176818	0.0224809	0.0167387	0	0.0367227	0.0181178	0.0175428	0	0	0.0431237	0	0	0.0238935	0.0290174	0.0296051
25	Doconexent	400.66	0.0118746	0.0134935	0.00855955	0.0192496	0.0327874	0.0393144	0.0183479	0.0164408	0.0183842	0.0124411	0.0375614	0.0307567	0.0487893	0.0176765	0.0112268	0.0226248	0.0191568	0.00275995	0.0206555	0.0124353	0.0414433	0.0153341	0.0186455	0.0309944	0.019051	0.0248477	0.0222955	0.0146501	0.0204454	0.0202345	0.020973	0.0187747	0.0187017	0.062578	0.0183164	0.0167591	0.0176181	0.0196451	0.0212386	0.0139488	0.0188871	0.0119719	0.0142069	0.0165872
26	Arachidonic acid	376.64	0	0.00187363	0.000690779	0.00262454	0.00389236	0.00446553	0.0024755	0.00145018	0.00207394	0.000952532	0.0048689	0.0037819	0.00606079	0.00243664	0.00192187	0.00309773	0.00330268	0.000417761	0.00351065	0.00186789	0.00733754	0.00291979	0.0031761	0.00553577	0.00306422	0.00382293	0.00348764	0.00254984	0.00292191	0.00315657	0.00275888	0.00277864	0.00319583	0.00904698	0.00324853	0.00339431	0.00308661	0.00366138	0.0032748	0.00229043	0.00272257	0.00191314	0.00236589	0.00301981
27	Cholesterol	458.83	0.4602	0.413232	0.185003	0.328022	0.59854	0.542621	0.260977	0.314942	0.247965	0.302788	0.48227	0.416588	0.458396	0.197972	0.169574	0.332853	0.23324	0.0225281	0.176992	0.157749	0.476941	0.15368	0.297655	0.533882	0.174202	0.154915	0.151647	0.017825	0.0992065	0.134697	0.165358	0.141475	0.218366	0.433859	0.124876	0.131986	0.221191	0.156911	0.0915365	0.084467	0.0974519	0.0777238	0.126953	0.163834
28	Cholest-5-en-3-ol, (3à)-	458.83	0.0166799	0.0251579	0.0117621	0.0154353	0.0336145	0.0313693	0.0113705	0.0098679	0.00805041	0.0115411	0.0150391	0.023644	0.0236262	0.00857597	0.00919011	0.0313159	0.00942369	0.000959948	0.00682616	0.00901917	0.019803	0.00711145	0.0103929	0.0441953	0.00759354	0.00533761	0.00681764	0.00374977	0.00269722	0.00498371	0.00995733	0.00548556	0.0065587	0.0228873	0.00562031	0.00534652	0.00806474	0.00775543	0.00335105	0.00160977	0.00174754	0.00193811	0.00536063	0.00832798
29	Desmosterol	456.81	0.014549	0.00748471	0.00572653	0.00818977	0.00977458	0.0127555	0.00500457	0.0123692	0.00328972	0.00962765	0.00619651	0.0126774	0.00741782	0.00480021	0.00184241	0.00512721	0.00342662	0.00036101	0.00272114	0.00359046	0.00673563	0.0036065	0.00322012	0.00693143	0.00349187	0.00315123	0.00186319	0.00244212	0.00168264	0.00541438	0.00365432	0.00686438	0.0040721	0.00498033	0.00302988	0.0042168	0.00319562	0.00297747	0.00208432	0.00272711	0.00201324	0.00282926	0.00307592	0.00542565
30	Cholest-7-en-3-ol, (3á,5à)-	458.83	0.00785302	0.00496544	0.0025087	0.00424038	0.00403826	0.00661157	0.0025884	0.00378825	0.00234765	0.00387986	0.00484261	0.00452477	0.00361239	0.00226111	0.0015161	0.00363291	0.00265777	0.000224493	0.00180176	0.00184252	0.00545118	0.00220731	0.00250622	0.00517029	0.00304735	0.00257289	0.00257876	0.0024384	0.00196434	0.00291358	0.0023861	0.00273713	0.00372617	0.00538343	0.0026212	0.00301386	0.00300112	0.00315343	0.00125511	0.00139494	0.00157396	0.00185306	0.0017156	0.00270008
31	L-Homocystine, [S-(R*,R*)]-	557.08	0.00554293	0.00690103	0.00617864	0.00852976	0.387288	0.336317	0.258231	0.339483	0.222495	0.306379	0.484505	0.264579	0.462578	0.216081	0.178663	0.2282	0.173294	0.0207791	0.22282	0.114749	0.403218	0.14428	0.235258	0.360444	0.199924	0.208849	0.204801	0.178168	0.183462	0.226764	0.217131	0.149538	0.281787	0.551628	0.1624	0.172386	0.2189	0.227303	0.0980021	0.178952	0.122146	0.123359	0.20264	0.326979

## Sheet: Sheet 3
			The absolute concentration in picograms/mL normalized to protein concentration in microgram/mL (Unit=pg/ug protein)
			1	nM	2	nM	3	nM	4	nM	5	nM	6	nM	7	nM	8	nM	9	nM	10	nM	11	nM	12	nM	13	nM	14	nM	15	nM	16	nM	17	nM	18	nM	19	nM	20	nM	21	nM	22	nM	23	nM	24
	Peak	MWt									Control_L		Control_NL		Control_L		Control_NL		Control_L		Control_NL		Control_L		Control_NL		Control_L		Control_NL		Control_L		Control_NL		Control_L		Control_NL		Control_L		Control_NL		Control_L		Control_NL		Control_L		Control_NL
1	L-Phenylalanine	309.55	183771	593.673	208504	673.572	112654	363.93	165961	536.135	262731	848.752	290079	937.1	128433	414.903	152852	493.788	126802	409.635	133123	430.054	227491	734.909	231304	747.225	277114	895.216	119050	384.59	104717	338.289	194240	627.491	145912	471.369	13974.1	45.1432	99597.7	321.75	104292	336.914	272843	881.418	81653	263.78	153857	497.033	333532
2	L-Tyrosine	397.73	267644	672.929	324169	815.047	207780	522.414	329560	828.602	386796	972.51	593602	1492.47	231687	582.523	198126	498.141	176388	443.487	177121	445.331	319811	804.092	291790	733.638	358555	901.505	156249	392.853	139645	351.106	262959	661.15	253875	638.311	30792.9	77.4216	118328	297.509	166023	417.427	454855	1143.63	130282	327.563	290263	729.798	436391
3	L-Tryptophan	420.76	619495	1472.32	699770	1663.11	350722	833.545	573549	1363.13	1.05052e+06	2496.72	1.06337e+06	2527.27	458662	1090.08	518564	1232.45	461834	1097.62	452527	1075.5	811487	1928.62	826809	1965.04	997788	2371.4	411594	978.216	394331	937.187	775853	1843.93	549636	1306.29	47458	112.791	349496	830.631	404866	962.225	974197	2315.33	279115	663.36	658701	1565.5	1.29368e+06
4	Phenylpyruvic acid	308.52	1.18829e+07	38515.8	1.36258e+07	44165	3.92177e+06	12711.6	4.82522e+06	15639.9	1.43004e+07	46351.7	1.41346e+07	45814.1	4.34887e+06	14095.9	3.49619e+06	11332.2	4.07723e+06	13215.4	3.25016e+06	10534.7	7.36756e+06	23880.3	1.22521e+07	39712.6	1.17674e+07	38141.4	4.58627e+06	14865.4	5.31256e+06	17219.5	1.31651e+07	42671.7	7.6948e+06	24941	639001	2071.18	3.49524e+06	11329.1	6.58745e+06	21351.8	1.18882e+07	38533	3.42611e+06	11105	9.31438e+06	30190.5	2.31466e+07
5	4-Hydroxyphenylpyruvic acid	296.5	0	0	0	0	0	0	0	0	15218.2	51.3263	13224.7	44.6028	7297.54	24.6123	9525.64	32.1269	4877.91	16.4516	9299.52	31.3643	15563.8	52.4918	7892.11	26.6176	14302.8	48.2388	4291.75	14.4747	2912.41	9.82263	5684.35	19.1715	4125.23	13.9131	-3004.32	-10.1326	6238.16	21.0393	777.634	2.62271	14840.3	50.0515	3704.96	12.4956	6612.09	22.3005	10998.9
6	Indole-3-pyruvic acid	319.55	478525	1497.5	405269	1268.25	341345	1068.2	428440	1340.76	2.94324e+06	9210.58	3.89487e+06	12188.6	1.85818e+06	5815	2.42529e+06	7589.71	1.42082e+06	4446.31	2.30682e+06	7218.97	2.87182e+06	8987.08	2.4029e+06	7519.63	3.28996e+06	10295.6	1.44238e+06	4513.79	1.24669e+06	3901.39	2.03603e+06	6371.56	1.70771e+06	5344.12	171678	537.248	1.3361e+06	4181.19	934829	2925.45	2.97365e+06	9305.76	1.2316e+06	3854.18	1.87651e+06	5872.35	3.3184e+06
7	L-Glycine	291.61	62133.7	213.071	78517.8	269.256	41925.2	143.771	71236.5	244.287	68795.7	235.917	117500	402.937	68257.9	234.072	150612	516.484	46099	158.084	59225.3	203.098	90454.9	310.191	96422.2	330.655	163498	560.675	55465.5	190.204	48231.4	165.397	77065.3	264.275	75565.7	259.133	5891.85	20.2045	87839.9	301.224	69608.4	238.704	297430	1019.96	124369	426.491	157867	541.362	347946
8	L-Serine	321.63	58403.7	181.587	67616.6	210.231	22696.7	70.5677	76234.9	237.027	35830.2	111.402	100913	313.754	51787.3	161.015	83639.3	260.048	45275	140.767	35502.4	110.383	81485.2	253.351	76856	238.958	112688	350.365	36630.7	113.891	36360.8	113.052	30251.7	94.0575	46128.5	143.421	5299.93	16.4783	33794.9	105.074	37653.8	117.072	125419	389.947	40013.9	124.41	63522.5	197.502	114182
9	L-Threonine	263.48	7500	28.4652	136742	518.985	43156.4	163.794	198893	754.87	97422.5	369.753	212169	805.256	132335	502.256	116927	443.779	103336	392.195	56790	215.538	218271	828.415	153655	583.176	253399	961.741	55258.5	209.725	80847.4	306.845	69970.6	265.563	86616.3	328.74	18646.2	70.7689	81682.2	310.013	78638.8	298.462	257681	977.991	79675.3	302.396	7500	28.4652	190829
10	L-Lysine	420.83	3257.14	7.73981	4820.81	11.4555	2048.6	4.86799	1423.34	3.38221	6385.17	15.1728	7229.81	17.1799	3897.72	9.26199	3221.7	7.65559	3520.4	8.36537	3018.01	7.17157	5991.67	14.2377	8598.97	20.4334	10742.4	25.5267	5580.9	13.2616	5443.01	12.934	11565.8	27.4833	7945.26	18.88	1021.54	2.42745	7858.04	18.6727	9244.12	21.9664	34496.7	81.973	14869.5	35.3337	30395.9	72.2284	58573
11	L-Methionine	293.54	154922	527.772	176049	599.744	96775.9	329.685	145849	496.862	60572	206.35	131812	449.044	38508.2	131.186	41754.4	142.244	49779.8	169.584	32039.7	109.149	73337	249.836	124601	424.479	121078	412.475	44861.9	152.831	49606	168.992	77260.3	263.202	76324.8	260.015	11440.4	38.9738	28721.7	97.8458	59838.3	203.851	111327	379.258	32604.2	111.072	65786.2	224.113	169280
12	L-Valine	261.5	73853.3	282.422	114564	438.105	31328.5	119.803	84577.7	323.433	71546.5	273.6	155123	593.203	71692.7	274.16	62063.7	237.337	64486.4	246.602	36542.6	139.742	122215	467.362	115697	442.436	138113	528.155	33754.9	129.082	54679.6	209.1	57902	221.423	41623.6	159.172	8599.37	32.8848	34238	130.929	49910.7	190.863	134291	513.543	37617.5	143.853	78868.8	301.601	158909
13	L-Leucine	275.53	105979	384.635	169587	615.495	33902	123.043	116148	421.544	74108.2	268.966	222729	808.366	103101	374.193	86920	315.465	92755.8	336.645	45679.1	165.786	175778	637.963	169978	616.911	208124	755.359	45852.8	166.417	79585	288.843	67045.4	243.333	54514.5	197.853	9385.3	34.0627	49889.3	181.066	73698.7	267.48	207084	751.586	59080.2	214.424	117186	425.313	243671
14	L-Proline	259.49	168982	651.206	271162	1044.98	44305.9	170.742	177198	682.871	100551	387.493	351442	1354.36	159917	616.276	125041	481.873	145779	561.79	64337.6	247.939	274042	1056.08	268021	1032.88	320585	1235.44	63739.4	245.633	123356	475.38	86707.7	334.147	71733.6	276.441	15310.5	59.0025	65967.1	254.218	115583	445.424	316129	1218.27	88807.6	342.239	180699	696.361	378234
15	L-Histidine	371.69	9237.56	24.8529	25469.7	68.524	4843.53	13.0311	13549.7	36.4544	15194.5	40.8796	35390.1	95.2141	7782.38	20.9378	10313.5	27.7476	6287.75	16.9166	6988.63	18.8023	13665.4	36.7657	15059	40.5149	23467.7	63.1379	7738.75	20.8205	6055.43	16.2916	15077.6	40.5651	16074.8	43.248	-1259.07	-3.38743	8215.38	22.1028	11102	29.8689	27595.9	74.2443	7409.68	19.9351	13951.3	37.5347	30905.2
16	5-Hydroxytryptophan	464.21	0.00403024	8.68192e-06	0.00319745	6.88795e-06	0.00131671	2.83645e-06	0.00255889	5.51235e-06	0.0167961	3.61821e-05	0.0132337	2.8508e-05	0.00561852	1.21034e-05	0.00518358	1.11665e-05	0.00667342	1.43759e-05	0.0048001	1.03404e-05	0.0131693	2.83692e-05	0.0114649	2.46976e-05	0.010638	2.29163e-05	0.00415458	8.94978e-06	0.00516727	1.11313e-05	0.009147	1.97044e-05	0.00568731	1.22516e-05	0.000474952	1.02314e-06	0.00378257	8.14841e-06	0.00525519	1.13207e-05	0.0117101	2.52258e-05	0.00228457	4.92142e-06	0.00826641	1.78075e-05	0.0147956
17	Homoserine	321.63	0.000396646	1.23324e-06	0.000373478	1.1612e-06	0.000246591	7.66692e-07	0.000548131	1.70423e-06	0	0	0	0	0.000506058	1.57342e-06	0.000723421	2.24923e-06	0.000428471	1.33219e-06	0.000359867	1.11889e-06	0.000723585	2.24974e-06	0.000572849	1.78108e-06	0.00140544	4.36973e-06	0.000439735	1.36721e-06	0	0	0	0	0.000731312	2.27377e-06	7.61099e-05	2.36638e-07	0.00058985	1.83394e-06	0.000388414	1.20764e-06	0.00167162	5.19734e-06	0.000520325	1.61778e-06	0.000623895	1.93979e-06	0.00084944
18	L-Ornithine	348.7	0.0029742	8.52939e-06	0.00295695	8.47993e-06	0.00285856	8.19777e-06	0.019706	5.65128e-05	0.00728354	2.08877e-05	0.0074664	2.14121e-05	0.00586279	1.68133e-05	0.0110462	3.16781e-05	0.00456973	1.31051e-05	0.0071636	2.05437e-05	0.00719229	2.0626e-05	0.00683421	1.95991e-05	0.0130323	3.7374e-05	0.005035	1.44394e-05	0.00274251	7.86496e-06	0.00396739	1.13777e-05	0.00503975	1.4453e-05	0.000417971	1.19865e-06	0.00502028	1.43971e-05	0.00245793	7.04884e-06	0.0111925	3.20977e-05	0.00520725	1.49333e-05	0.00571965	1.64028e-05	0.0042776
19	L-5-Oxoproline	273.47	0.200808	0.000734297	0.167068	0.00061092	0.130724	0.000478021	0.413813	0.00151319	0.173633	0.000634927	0.278213	0.00101734	0.168482	0.000616091	0.259854	0.000950211	0.129587	0.000473864	0.173955	0.000636104	0.265362	0.00097035	0.225624	0.000825041	0.503876	0.00184253	0.184819	0.000675831	0.10173	0.000371997	0.161957	0.000592231	0.2218	0.000811057	0.0237395	8.68086e-05	0.214936	0.00078596	0.150572	0.000550599	0.510398	0.00186638	0.172092	0.000629291	0.203299	0.000743404	0.308898
20	L-Isoleucine	275.53	0	0	0	0	0.00603703	2.19106e-05	0.00642805	2.33298e-05	0.0206535	7.49591e-05	0	0	0.00250945	9.10772e-06	0	0	0	0	0.00777247	2.82092e-05	0.00465177	1.6883e-05	0	0	0.00631545	2.29211e-05	0.00613729	2.22745e-05	0	0	0	0	0.0121654	4.41526e-05	0.00031691	1.15018e-06	0.00616273	2.23668e-05	0.00205166	7.44624e-06	0.00658005	2.38814e-05	0.00171983	6.24188e-06	0	0	0
21	L-Alanine	233.45	0	0	0.112796	0.000483171	0.07275	0.00031163	0.254586	0.00109054	0.100565	0.000430779	0.208272	0.000892146	0.192552	0.00082481	0.158712	0.000679853	0.116234	0.000497896	0.0216148	9.25885e-05	0.308952	0.00132342	0.141246	0.000605038	0.352939	0.00151184	0.0740536	0.000317214	0.0734059	0.00031444	0.0632695	0.000271019	0	0	0.0266978	0.000114362	0.152176	0.000651858	0.132868	0.000569149	0.427693	0.00183205	0.10301	0.000441252	0	0	0.231411
22	L-Aspartic acid	349.63	0.440047	0.00125861	0.538741	0.00154089	0.568101	0.00162486	0.946471	0.00270707	0.266873	0.000763301	0.738032	0.0021109	0.43574	0.00124629	0.704376	0.00201463	0.380428	0.00108809	0.583417	0.00166867	0.707921	0.00202477	0.693588	0.00198378	1.46463	0.00418909	0.53726	0.00153665	0.194765	0.00055706	0.282687	0.000808533	0.598109	0.00171069	0.0928144	0.000265465	0.684149	0.00195678	0.405895	0.00116093	1.45254	0.0041545	0.557016	0.00159316	0.432734	0.00123769	1.01532
23	L-Glutamic acid	362.68	0.642659	0.00177197	0.66653	0.00183779	0.824258	0.00227269	1.22451	0.00337628	0.532523	0.0014683	1.32579	0.00365555	0.731005	0.00201556	1.21396	0.00334719	0.521035	0.00143663	0.927404	0.00255709	1.08229	0.00298416	0.998356	0.00275272	2.37695	0.00655385	0.95727	0.00263943	0.354455	0.000977322	0.63954	0.00176337	1.1622	0.00320448	0.14648	0.000403882	1.13001	0.00311571	0.754518	0.0020804	2.22495	0.00613475	0.921929	0.00254199	0.832098	0.0022943	1.58069
24	2-Hydroxyisocaproic acid	276.51	0.0232678	8.41481e-05	0.0221177	7.99888e-05	0.0157881	5.70977e-05	0.0233727	8.45276e-05	0.0270432	9.78018e-05	0.0348224	0.000125935	0	0	0.024967	9.02934e-05	0	0	0.0207547	7.50596e-05	0.0323983	0.000117169	0.0253058	9.15186e-05	0.0425852	0.00015401	0.0181002	6.54595e-05	0	0	0	0	0.0233294	8.4371e-05	0.0021787	7.87928e-06	0.0197261	7.13397e-05	0	0	0.0489183	0.000176913	0.0179016	6.47412e-05	0	0	0.0308992
25	Doconexent	400.66	0.0118746	2.96376e-05	0.0134935	3.36782e-05	0.00855955	2.13636e-05	0.0192496	4.80448e-05	0.0327874	8.18334e-05	0.0393144	9.8124e-05	0.0183479	4.57942e-05	0.0164408	4.10343e-05	0.0183842	4.58847e-05	0.0124411	3.10514e-05	0.0375614	9.37488e-05	0.0307567	7.67652e-05	0.0487893	0.000121772	0.0176765	4.41185e-05	0.0112268	2.80208e-05	0.0226248	5.64688e-05	0.0191568	4.78131e-05	0.00275995	6.88852e-06	0.0206555	5.15537e-05	0.0124353	3.10371e-05	0.0414433	0.000103438	0.0153341	3.82722e-05	0.0186455	4.6537e-05	0.0309944
26	Arachidonic acid	376.64	0	0	0.00187363	4.97458e-06	0.000690779	1.83406e-06	0.00262454	6.9683e-06	0.00389236	1.03344e-05	0.00446553	1.18562e-05	0.0024755	6.5726e-06	0.00145018	3.85032e-06	0.00207394	5.50642e-06	0.000952532	2.52903e-06	0.0048689	1.29272e-05	0.0037819	1.00411e-05	0.00606079	1.60917e-05	0.00243664	6.46942e-06	0.00192187	5.10266e-06	0.00309773	8.22464e-06	0.00330268	8.7688e-06	0.000417761	1.10918e-06	0.00351065	9.32097e-06	0.00186789	4.95936e-06	0.00733754	1.94816e-05	0.00291979	7.7522e-06	0.0031761	8.43271e-06	0.00553577
27	Cholesterol	458.83	0.4602	0.00100299	0.413232	0.000900621	0.185003	0.000403206	0.328022	0.00071491	0.59854	0.00130449	0.542621	0.00118262	0.260977	0.000568788	0.314942	0.000686402	0.247965	0.000540428	0.302788	0.000659913	0.48227	0.00105109	0.416588	0.000907936	0.458396	0.000999055	0.197972	0.00043147	0.169574	0.000369578	0.332853	0.000725438	0.23324	0.000508336	0.0225281	4.9099e-05	0.176992	0.000385745	0.157749	0.000343808	0.476941	0.00103947	0.15368	0.00033494	0.297655	0.000648725	0.533882
28	Cholest-5-en-3-ol, (3à)-	458.83	0.0166799	3.63532e-05	0.0251579	5.48306e-05	0.0117621	2.5635e-05	0.0154353	3.36405e-05	0.0336145	7.32614e-05	0.0313693	6.83681e-05	0.0113705	2.47814e-05	0.0098679	2.15067e-05	0.00805041	1.75455e-05	0.0115411	2.51532e-05	0.0150391	3.27771e-05	0.023644	5.1531e-05	0.0236262	5.14922e-05	0.00857597	1.86909e-05	0.00919011	2.00294e-05	0.0313159	6.82516e-05	0.00942369	2.05385e-05	0.000959948	2.09217e-06	0.00682616	1.48773e-05	0.00901917	1.96569e-05	0.019803	4.31599e-05	0.00711145	1.54991e-05	0.0103929	2.26509e-05	0.0441953
29	Desmosterol	456.81	0.014549	3.18491e-05	0.00748471	1.63847e-05	0.00572653	1.25359e-05	0.00818977	1.79282e-05	0.00977458	2.13975e-05	0.0127555	2.79231e-05	0.00500457	1.09555e-05	0.0123692	2.70773e-05	0.00328972	7.20151e-06	0.00962765	2.10758e-05	0.00619651	1.35647e-05	0.0126774	2.77519e-05	0.00741782	1.62383e-05	0.00480021	1.05081e-05	0.00184241	4.0332e-06	0.00512721	1.12239e-05	0.00342662	7.5012e-06	0.00036101	7.90286e-07	0.00272114	5.95683e-06	0.00359046	7.85985e-06	0.00673563	1.47449e-05	0.0036065	7.89498e-06	0.00322012	7.04915e-06	0.00693143
30	Cholest-7-en-3-ol, (3á,5à)-	458.83	0.00785302	1.71153e-05	0.00496544	1.0822e-05	0.0025087	5.46761e-06	0.00424038	9.24173e-06	0.00403826	8.80122e-06	0.00661157	1.44096e-05	0.0025884	5.64132e-06	0.00378825	8.25633e-06	0.00234765	5.1166e-06	0.00387986	8.45598e-06	0.00484261	1.05543e-05	0.00452477	9.86155e-06	0.00361239	7.87305e-06	0.00226111	4.928e-06	0.0015161	3.30428e-06	0.00363291	7.91778e-06	0.00265777	5.7925e-06	0.000224493	4.89273e-07	0.00180176	3.92686e-06	0.00184252	4.01569e-06	0.00545118	1.18806e-05	0.00220731	4.81073e-06	0.00250622	5.4622e-06	0.00517029
31	L-Homocystine, [S-(R*,R*)]-	557.08	0.00554293	9.94996e-06	0.00690103	1.23879e-05	0.00617864	1.10911e-05	0.00852976	1.53115e-05	0.387288	0.00069521	0.336317	0.000603714	0.258231	0.000463543	0.339483	0.000609396	0.222495	0.000399395	0.306379	0.000549973	0.484505	0.000869722	0.264579	0.000474939	0.462578	0.000830362	0.216081	0.000387881	0.178663	0.000320713	0.2282	0.000409637	0.173294	0.000311076	0.0207791	3.73e-05	0.22282	0.000399979	0.114749	0.000205983	0.403218	0.000723806	0.14428	0.000258994	0.235258	0.000422305	0.360444
[truncated: 41 more columns]

## Sheet: Sheet 4
	01. Control_L_vs_Control_NL				02. KO_L_vs_KO_NL				03. KO_L_vs_Control_L				04. KO_NL_vs_Control_NL
Name	p-value	FDR	Fold Change	log2(FC)	p-value	FDR	Fold Change	log2(FC)	p-value	FDR	Fold Change	log2(FC)	p-value	FDR	Fold Change	log2(FC)
4-Hydroxyphenylpyruvic acid	0.20207	0.68814	1.2927	0.37042	0.67837	0.99831	0.86612	-0.20736	0.025569	0.034866	0.66826	-0.58152	0.71359	0.78625	0.99741	-0.0037446
L-Valine	0.31792	0.68814	1.1386	0.18728	0.50228	0.99831	0.76147	-0.39314	0.002156	0.0064681	0.44943	-1.1538	0.46344	0.78625	0.67203	-0.57339
L-Leucine	0.33555	0.68814	1.1348	0.1824	0.48181	0.99831	0.75505	-0.40536	0.0049336	0.0084994	0.48614	-1.0405	0.62735	0.78625	0.73063	-0.45278
L-Tyrosine	0.3538	0.68814	1.1251	0.17009	0.97226	0.99831	0.89075	-0.16691	0.0037797	0.0084994	0.50708	-0.97973	0.36814	0.78625	0.6405	-0.64272
L-Proline	0.35725	0.68814	1.1301	0.17642	0.39925	0.99831	0.71782	-0.47832	0.0059479	0.0089218	0.456	-1.1329	0.6129	0.78625	0.71789	-0.47817
L-Tryptophan	0.37228	0.68814	1.1041	0.14282	0.89802	0.99831	0.90597	-0.14246	0.0018364	0.0064681	0.51483	-0.95783	0.27747	0.78625	0.6274	-0.67255
L-Serine	0.40695	0.68814	1.1268	0.17221	0.52177	0.99831	0.79261	-0.33532	0.15187	0.17523	0.71709	-0.47977	0.67199	0.78625	1.0194	0.027751
L-Phenylalanine	0.40953	0.68814	1.0882	0.122	0.93886	0.99831	0.90582	-0.1427	0.0018583	0.0064681	0.52978	-0.91655	0.29736	0.78625	0.63646	-0.65185
Indole-3-pyruvic acid	0.43775	0.68814	1.067	0.093613	0.68404	0.99831	0.83859	-0.25397	0.0040613	0.0084994	0.59148	-0.75759	0.5658	0.78625	0.75262	-0.41001
Phenylpyruvic acid	0.56074	0.68814	0.93966	-0.089787	0.88241	0.99831	0.89588	-0.15863	0.034356	0.042945	0.59684	-0.74458	0.37354	0.78625	0.62601	-0.67574
L-Histidine	0.5792	0.68814	0.99739	-0.0037667	0.81635	0.99831	0.94	-0.089269	0.19818	0.21234	0.76608	-0.38444	0.78625	0.78625	0.81285	-0.29893
L-Lysine	0.63025	0.68814	0.94771	-0.077481	0.99831	0.99831	0.86294	-0.21267	0.0014167	0.0064681	2.3738	1.2472	0.0069431	0.052073	2.607	1.3824
L-Methionine	0.6361	0.68814	0.92401	-0.11403	0.73615	0.99831	0.96308	-0.054266	0.0050997	0.0084994	0.4648	-1.1053	0.084798	0.42399	0.44594	-1.1651
L-Threonine	0.66976	0.68814	1.305	0.3841	0.59385	0.99831	1.0637	0.089136	0.44325	0.44325	0.72002	-0.47388	0.7461	0.78625	0.87702	-0.18932
L-Glycine	0.68814	0.68814	0.99994	-8.2991e-05	0.9828	0.99831	1.0213	0.030374	0.00069428	0.0064681	4.7298	2.2418	0.0014773	0.02216	4.631	2.2113
