# Supplementary material for: Myeloid cell-associated aromatic amino acid metabolism facilitates CNS myelin regeneration
Source: NPJ Regen Med. 2024 Jan 2;9:1. doi: 10.1038/s41536-023-00345-9 (PMC10762216; doi:10.1038/s41536-023-00345-9)
Supplement: Supplementary file 4 — Supplementary data 2 [file 41536_2023_345_MOESM4_ESM.xlsx]

## Sheet: Normalized to housekeep genes
upperSymbol	Symbol	GeneID	Alias	Description	PBS2NL	PBS3NL	PBS2L	PBS3L	baseMean	log2FoldChange	pvalue	padj
A2m	A2m	232345	A2mp	alpha-2-macroglobulin	7.05778	6.0676	3.56803	3.88655	35.3831	-2.83539	0.00799134	0.0887254
Aadat	Aadat	23923	AI875679|Aadt|KATII|Kat2|mKat-2	aminoadipate aminotransferase	2.17313	2.31034	2.84197	2.53107	5.51793	0.444788	0.212172	0.408821
Aanat	Aanat	11298	AA-NAT|Nat-2|Nat4|Snat	arylalkylamine N-acetyltransferase	2.17313	2.31034	2.84197	2.53107	5.51793	0.444788	0.212172	0.408821
Abl1	Abl1	11350	AI325092|Abl|E430008G22Rik|c-Abl	c-abl oncogene 1_ non-receptor tyrosine kinase	8.05772	8.20511	7.71053	7.80561	246.38	-0.373342	0.244203	0.441216
Acaa2	Acaa2	52538	0610011L04Rik|AI255831|AI265397|D18Ertd240e	acetyl-Coenzyme A acyltransferase 2 (mitochondrial 3-oxoacyl-Coenzyme A thiolase)	8.14522	7.65256	7.5411	6.90905	188.966	-0.673814	0.188252	0.408821
Acaca	Acaca	107476	A530025K05Rik|Acac|Acc1|Gm738	acetyl-Coenzyme A carboxylase alpha	8.70162	7.44609	8.87443	8.64162	341.547	0.684169	0.305927	0.517722
Acacb	Acacb	100705	AI597064|AW743042|Acc2|Accb	acetyl-Coenzyme A carboxylase beta	7.86511	6.33056	3.84097	3.88655	44.6565	-3.23408	0.0134825	0.110824
Acadl	Acadl	11363	AA960361|AU018452|C79855|LCAD	acyl-Coenzyme A dehydrogenase_ long-chain	9.48402	7.91558	9.12218	9.09619	479.203	0.409386	0.580468	0.74727
Acap2	Acap2	78618	4832442G16|9530039J15Rik|CNT-B2|Centb2|mKIAA0041	ArfGAP with coiled-coil_ ankyrin repeat and PH domains 2	7.86511	7.65256	8.26571	7.94199	244.102	0.345011	0.322341	0.532255
Acat1	Acat1	110446	6330585C21Rik|Acat	acetyl-Coenzyme A acetyltransferase 1	9.05775	7.99356	8.04603	7.88673	303.598	-0.559272	0.334594	0.542899
Acat2	Acat2	110460	AW742799|Tcp-1x|Tcp1-rs1	acetyl-Coenzyme A acetyltransferase 2	7.5172	2.31034	5.56773	5.7447	38.9889	0.742445	0.741835	0.845644
Acmsd	Acmsd	266645	-	amino carboxymuconate semialdehyde decarboxylase	6.37972	2.31034	2.84197	3.47119	13.4619	-1.18845	0.518172	0.699626
Acot12	Acot12	74156	1300004O04Rik|4930449F15Rik|AV027244|Cach|mCACH-1	acyl-CoA thioesterase 12	2.17313	2.31034	2.98185	4.20867	7.56059	1.35353	0.084345	0.302374
Acox1	Acox1	11430	AOX|Acox|D130055E20Rik|Paox	acyl-Coenzyme A oxidase 1_ palmitoyl	9.01195	7.83314	8.22819	8.32134	325.984	-0.147781	0.797417	0.879746
Acsf3	Acsf3	257633	BB101783	acyl-CoA synthetase family member 3	6.6427	6.55305	5.97131	5.69404	74.2994	-0.765198	0.0652372	0.271097
Acy1	Acy1	109652	1110014J22Rik|Acy-1	aminoacylase 1	2.17313	6.0676	3.50589	4.47184	16.6173	-0.131497	0.939375	0.967841
Ada	Ada	11486	-	adenosine deaminase	2.17313	6.33056	3.62644	4.69432	18.4572	-0.0914618	0.960487	0.982208
Adal	Adal	75894	4930578F03Rik	adenosine deaminase-like	2.17313	6.55305	5.64097	5.53045	31.4371	1.22262	0.530665	0.707553
Adcy2	Adcy2	210044	mKIAA1060	adenylate cyclase 2	2.17313	2.31034	3.07039	2.53107	5.74072	0.558996	0.187472	0.408821
Adh1	Adh1	11522	ADH-AA|AI194826|Adh-1|Adh-1-t|Adh-1e|Adh-1t|Adh-3e|Adh1-e|Adh1-t|Adh1tl|Adh3-e	alcohol dehydrogenase 1 (class I)	2.17313	2.31034	3.78973	4.34625	8.90652	1.82625	0.0104338	0.0940302
Adh4	Adh4	26876	Adh2	alcohol dehydrogenase 4 (class II)_ pi polypeptide	2.17313	2.31034	2.84197	2.53107	5.51793	0.444788	0.212172	0.408821
Adh7	Adh7	11529	AI325182|Adh-3|Adh-3e|Adh-3t|Adh3|Adh3-e|Adh3-t|Adh4|Adt-1	alcohol dehydrogenase 7 (class IV)_ mu or sigma polypeptide	6.37972	6.0676	2.84197	3.47119	25.8147	-3.06708	0.00292764	0.0602038
Adk	Adk	11534	2310026J05Rik|5033405D03Rik|AI255373|AI987814|Ak	adenosine kinase	8.58131	7.0676	6.66206	6.50144	147.35	-1.2427	0.145918	0.402292
Adora2a	Adora2a	11540	A2AAR|A2aR|AA2AR	adenosine A2a receptor	6.6427	6.33056	3.07039	3.47119	29.4197	-3.21584	0.00158007	0.0490173
Afmid	Afmid	71562	9030621K19Rik|Ammd|FKF|KFA|Kf|formylase	arylformamidase	2.17313	2.31034	4.19219	5.20867	11.0892	2.4587	0.0118433	0.100668
Agxt	Agxt	11611	AGT|Agt1|Agxt1|SPT	alanine-glyoxylate aminotransferase	2.17313	2.31034	2.84197	2.53107	5.51793	0.444788	0.212172	0.408821
Agxt2	Agxt2	268782	AI303810|AI663818	alanine-glyoxylate aminotransferase 2	2.17313	2.31034	2.84197	2.53107	5.51793	0.444788	0.212172	0.408821
Ak1	Ak1	11636	Ak-1|B430205N08Rik	adenylate kinase 1	7.37964	8.3306	8.71565	8.72595	312.554	0.865679	0.145142	0.402292
Ak3	Ak3	56248	AA407498|AI506714|AK-3|Ak3l|Ak3l1|Akl3l	adenylate kinase 3	10.1663	7.83314	7.87744	7.70688	336.843	-1.20755	0.290117	0.496118
Ak5	Ak5	229949	-	adenylate kinase 5	2.17313	2.31034	2.84197	3.88655	6.97889	1.12253	0.0981094	0.319729
Akr1c6	Akr1c6	83702	3alpha-HSD|Akr1c1|Hsd17b5	aldo-keto reductase family 1_ member C6	2.17313	2.31034	2.84197	2.53107	5.51793	0.444788	0.212172	0.408821
Akt1	Akt1	11651	Akt|PKB|PKB/Akt|PKBalpha|Rac	thymoma viral proto-oncogene 1	8.5172	9.13796	9.76891	9.64829	616.557	0.881018	0.0834585	0.302374
Akt1s1	Akt1s1	67605	1110012J22Rik|AI227026|Lobe|Lobel|PRAS40	AKT1 substrate 1 (proline-rich)	8.22766	8.3306	7.95128	7.71959	266.37	-0.443694	0.19541	0.408821
Akt2	Akt2	11652	2410016A19Rik|AW554154|PKB|PKBbeta	thymoma viral proto-oncogene 2	7.86511	6.91552	7.28642	7.34616	163.518	-0.0740286	0.879748	0.926834
Akt3	Akt3	23797	AI851531|D930002M15Rik|Nmf350	thymoma viral proto-oncogene 3	8.45006	8.0676	8.11192	7.70688	271.369	-0.349429	0.368949	0.570402
Aldh2	Aldh2	11669	AHD-M1|ALDH-E2|ALDHI|Ahd-5|Ahd5	aldehyde dehydrogenase 2_ mitochondrial	10.0119	9.03105	9.81394	9.50512	770.96	0.138032	0.790261	0.878296
Aldoa	Aldoa	11674	Aldo-1|Aldo1	aldolase A_ fructose-bisphosphate	12.2623	11.3155	12.6911	12.4074	4605.25	0.760299	0.193929	0.408821
Aldob	Aldob	230163	Aldo-2|Aldo2|BC016435	aldolase B_ fructose-bisphosphate	2.17313	2.31034	5.92505	6.01592	17.2211	3.72875	0.000507998	0.0337213
Alox12	Alox12	11684	9930022G08Rik|Alox12p|P-12LO	arachidonate 12-lipoxygenase	2.17313	6.0676	2.84197	2.53107	10.5813	-1.43384	0.421497	0.605736
Alox15	Alox15	11687	12-LO|12/15-LO|15-LOX|Alox12l|L-12LO	arachidonate 15-lipoxygenase	2.17313	2.31034	4.33985	3.69377	8.74993	1.77507	0.0138386	0.11177
Alox5	Alox5	11689	5-LO|5-LOX|5LO|5LX|AI850497|F730011J02	arachidonate 5-lipoxygenase	7.22766	8.38952	6.57516	6.37851	141.31	-1.33176	0.0805344	0.297844
Amdhd1	Amdhd1	71761	1300019J08Rik	amidohydrolase domain containing 1	2.17313	2.31034	2.84197	2.53107	5.51793	0.444788	0.212172	0.408821
Ampd1	Ampd1	229665	AI553520|Ampd-1	adenosine monophosphate deaminase 1	2.17313	6.0676	3.68257	4.20867	16.3701	-0.174738	0.917891	0.953411
Ampd2	Ampd2	109674	1200014F01Rik|AI552571|Ampd-2	adenosine monophosphate deaminase 2	7.37964	7.0676	6.69683	6.71959	125.011	-0.515406	0.158355	0.408821
Ampd3	Ampd3	11717	-	adenosine monophosphate deaminase 3	7.86511	6.74564	5.77716	5.69404	91.8043	-1.56978	0.0492522	0.232137
Aoc1	Aoc1	76507	1600012D06Rik|Abp1|DAO	amine oxidase_ copper-containing 1	2.17313	2.31034	3.44228	3.69377	7.48955	1.32629	0.0147429	0.114872
Aoc2	Aoc2	237940	RAO	amine oxidase_ copper containing 2 (retina-specific)	6.37972	2.31034	4.71039	5.20867	25.1465	0.614501	0.730408	0.840531
Aox1	Aox1	11761	AI196512|AI255253|Ao|Aox-1|Aox-2|Aox2|Moro|Ro	aldehyde oxidase 1	2.17313	2.31034	2.98185	3.69377	6.9152	1.09608	0.0587727	0.257087
Ap2s1	Ap2s1	232910	AI043088	adaptor-related protein complex 2_ sigma 1 subunit	9.61233	8.83311	9.59828	9.59408	680.028	0.373456	0.41293	0.602089
Apoa1	Apoa1	11806	Alp-1|Apoa-1|Brp-14|Ltw-1|Lvtw-1|Sep-1|Sep-2|Sep2|apo-AI|apoA-I	apolipoprotein A-I	2.17313	6.0676	2.88947	3.69377	13.0501	-0.828742	0.635313	0.78219
Apoa2	Apoa2	11807	Alp-2|Apo-AII|ApoA-II|ApoAII|Apoa-2|Hdl-1	apolipoprotein A-II	2.17313	2.31034	2.84197	2.53107	5.51793	0.444788	0.212172	0.408821
Apoa4	Apoa4	11808	Apoa-4	apolipoprotein A-IV	2.17313	2.31034	2.84197	4.47184	7.72385	1.41517	0.12723	0.364629
Apob	Apob	238055	AI315052|Apo B-100|apob-100|apob-48	apolipoprotein B	2.17313	2.31034	3.73769	3.69377	7.88292	1.47399	0.00889626	0.0887254
Apoc2	Apoc2	11813	apo-CII|apoC-II	apolipoprotein C-II	2.17313	2.31034	8.36203	7.78156	35.6731	5.83006	0.000297174	0.0337213
Apoc3	Apoc3	11814	apo-CIII|apoC-III	apolipoprotein C-III	2.17313	2.31034	2.84197	2.53107	5.51793	0.444788	0.212172	0.408821
Apoe	Apoe	11816	AI255918|Apo-E	apolipoprotein E	11.2075	13.0988	16.7751	16.3313	20928.4	4.40005	0.0100081	0.0934185
Apom	Apom	55938	1190010O19Rik|G3a|NG20	apolipoprotein M	2.17313	2.31034	2.84197	4.05658	7.18758	1.20754	0.106957	0.326546
Aprt	Aprt	11821	C85684	adenine phosphoribosyl transferase	2.17313	7.44609	8.14252	7.88673	85.1607	3.20502	0.217409	0.413358
Ar	Ar	11835	AW320017|Tfm	androgen receptor	2.17313	2.31034	2.84197	2.53107	5.51793	0.444788	0.212172	0.408821
Arf5	Arf5	11844	-	ADP-ribosylation factor 5	7.96463	8.44609	8.83596	8.73224	360.718	0.578735	0.160981	0.408821
Arg1	Arg1	11846	AI|AI256583|Arg-1|PGIF	arginase_ liver	6.86505	2.31034	4.15218	3.47119	18.3752	-0.776011	0.698551	0.82286
Arid1a	Arid1a	93760	1110030E03Rik|BAF250a|Osa1|Smarcf1	AT rich interactive domain 1A (SWI-like)	2.17313	7.33065	7.63728	7.65492	73.4654	2.89421	0.246458	0.44315
Arid1b	Arid1b	239985	8030481M12|9330189K18Rik|AI836955|Ardi1b|B230217J03Rik|mKIAA1235	AT rich interactive domain 1B (SWI-like)	7.22766	7.74564	7.79643	7.58714	192.567	0.205132	0.581432	0.74727
Arid2	Arid2	77044	1700124K17Rik|4432409D24Rik|zipzap/p200	AT rich interactive domain 2 (ARID_ RFX-like)	6.6427	2.31034	3.50589	4.47184	18.8004	-0.487657	0.799318	0.880545
Arpc4	Arpc4	68089	20kDa|5330419I20Rik|AI327076|p20-Arc	actin related protein 2/3 complex_ subunit 4	2.17313	7.55298	7.63372	7.55919	75.0486	2.7334	0.284783	0.489696
Ascl1	Ascl1	17172	AI225900|ASH1|Mash1|bHLHa46	achaete-scute complex homolog 1 (Drosophila)	2.17313	2.31034	2.84197	3.69377	6.7496	1.02614	0.0881964	0.306841
Ash1l	Ash1l	192195	8030453L17Rik|Ash1|E430018P19Rik|Kmt2h	ash1 (absent_ small_ or homeotic)-like (Drosophila)	8.05772	8.0676	8.07275	8.06663	268.016	0.00702982	0.979493	0.988746
Asl	Asl	109900	2510006M18Rik	argininosuccinate lyase	7.05778	7.55298	7.22101	7.0766	149.82	-0.156571	0.660573	0.795666
Asmt	Asmt	107626	Hiomt	acetylserotonin O-methyltransferase	2.17313	2.31034	2.84197	2.53107	5.51793	0.444788	0.212172	0.408821
Asns	Asns	27053	-	asparagine synthetase	7.37964	6.91552	5.91337	6.20867	97.2954	-1.08656	0.0425638	0.212252
Aspa	Aspa	11484	Acy-2|Acy2|nur7	aspartoacylase	8.91573	2.31034	4.44228	4.58736	33.4499	-1.09821	0.700972	0.824414
Aspg	Aspg	104816	A530050D06Rik|AI429460|Gm690	asparaginase homolog (S. cerevisiae)	6.6427	2.31034	2.84197	3.69377	14.6436	-1.20865	0.537949	0.712187
Ass1	Ass1	11898	AA408052|ASS|Ass-1|fold	argininosuccinate synthetase 1	6.37972	6.74564	8.16752	8.06663	162.003	1.55439	0.0110122	0.0979655
Atf4	Atf4	11911	Atf-4|C/ATF|CREB2|TAXREB67	activating transcription factor 4	10.2277	11.1803	10.6718	10.9063	1717.99	0.0850617	0.864936	0.922927
Atf7	Atf7	223922	1110012F10Rik|9430065F09Rik|AI549878|C130020M04Rik	activating transcription factor 7	6.37972	7.20506	7.74416	7.7322	153.84	0.945789	0.0994432	0.322007
Atf7ip	Atf7ip	54343	2610204M12Rik|AM|Mcaf1	activating transcription factor 7 interacting protein	8.22766	7.74564	8.35984	8.33793	287.57	0.362233	0.330513	0.53979
Atg101	Atg101	68118	9430023L20Rik|AA407441|AU022967	autophagy related 101	6.6427	7.44609	6.35773	6.5306	107.209	-0.600231	0.234314	0.432757
Atg2b	Atg2b	76559	2410024A21Rik|AI047755|AI503411|AW558123|C030004M05Rik|C630028L02Rik|mKIAA4067	autophagy related 2B	7.86511	7.0676	7.2447	7.01603	157.407	-0.335993	0.472203	0.660201
Atox1	Atox1	11927	AI256639|Atx1	ATX1 (antioxidant protein 1) homolog 1 (yeast)	8.70162	8.60363	9.6319	9.33793	536.997	0.832297	0.0544693	0.242518
Atp5d	Atp5d	66043	0610008F14Rik|1500000I11Rik|AA960090|AI876556|AU020773|C85518	ATP synthase_ H+ transporting_ mitochondrial F1 complex_ delta subunit	9.34314	8.83311	9.50817	9.44133	622.287	0.386622	0.313649	0.524853
Atp5k	Atp5k	11958	2610008D24Rik|Atp5i|Lfm1	ATP synthase_ H+ transporting_ mitochondrial F1F0 complex_ subunit E	10.6427	8.87495	8.97131	8.92014	653.607	-0.813102	0.347855	0.555973
Atp6v1f	Atp6v1f	66144	1110004G16Rik	ATPase_ H+ transporting_ lysosomal V1 subunit F	8.96463	9.72293	10.3571	10.3193	917.136	0.994427	0.0791468	0.295633
Atxn7	Atxn7	246103	A430107N12Rik|AI627028|Sca7|ataxin-7	ataxin 7	7.22766	6.91552	6.81558	6.2791	112.164	-0.524255	0.227127	0.429017
Bad	Bad	12015	AI325008|Bbc2	BCL2-associated agonist of cell death	7.22766	7.0676	7.52568	7.0766	149.54	0.15351	0.657596	0.795594
Bcl2	Bcl2	12043	AW986256|Bcl-2|C430015F12Rik|D630044D05Rik|D830018M01Rik	B cell leukemia/lymphoma 2	7.05778	2.31034	6.82184	6.05658	47.2301	1.75515	0.42191	0.605736
Bcl2a1a	Bcl2a1a	12044	A1|BB218357|Bcl2a1|Bfl-1|Hbpa1	B cell leukemia/lymphoma 2 related protein A1a	7.75816	11.8225	13.5058	13.6985	3318.33	3.81186	0.0944033	0.319519
Bcl2l1	Bcl2l1	12048	Bcl(X)L|Bcl-XL|Bcl2l|BclX|bcl-x|bcl2-L-1	BCL2-like 1	10.0119	9.20508	9.15507	9.01086	650.651	-0.525545	0.284745	0.489696
Bhmt	Bhmt	12116	-	betaine-homocysteine methyltransferase	2.17313	6.33056	2.84197	2.53107	11.0746	-1.56532	0.411347	0.602089
Bhmt2	Bhmt2	64918	C81077|D13Ucla2	betaine-homocysteine methyltransferase 2	2.17313	2.31034	2.84197	2.53107	5.51793	0.444788	0.212172	0.408821
Birc3	Birc3	11796	AW107670|Api1|Api2|Birc2|HIAP2|IAP1|IAP2|MIAP1|MIAP2|MIHB|MIHC|RNF49|cIAP-1|cIAP-2|cIAP1|cIAP2	baculoviral IAP repeat-containing 3	7.5172	9.10321	9.52761	9.49406	481.209	1.20063	0.166676	0.408821
Blk	Blk	12143	-	B lymphoid kinase	2.17313	6.33056	2.84197	3.88655	14.0068	-0.887581	0.636837	0.78219
Braf	Braf	109880	9930012E13Rik|AA120551|AA387315|AA473386|B-raf|Braf-2|Braf2|C230098H17|C87398|D6Ertd631e	Braf transforming gene	7.05778	6.91552	7.09117	7.17213	133.357	0.145001	0.615258	0.767083
Brca1	Brca1	12189	-	breast cancer 1	2.17313	2.31034	3.62644	4.05658	8.23417	1.59978	0.0117545	0.100668
Brca2	Brca2	12190	Fancd1|RAB163	breast cancer 2	6.37972	2.31034	4.65535	4.97407	23.9155	0.469679	0.790525	0.878296
Brcc3	Brcc3	210766	C6.1A	BRCA1/BRCA2-containing complex_ subunit 3	7.37964	7.20506	7.27268	7.1535	152.506	-0.0792603	0.78441	0.877039
Brip1	Brip1	237911	3110009N10Rik|8030460J03Rik|Bach1|FACJ|Fancj|OF	BRCA1 interacting protein C-terminal helicase 1	6.86505	2.31034	3.88947	3.88655	18.8678	-0.699685	0.723513	0.838189
Btk	Btk	12229	AI528679|xid	Bruton agammaglobulinemia tyrosine kinase	6.37972	8.60363	8.48249	8.5941	258.673	1.04662	0.329624	0.539516
Bub1	Bub1	12235	AL022991|Bub1a|C80208|D2Xrf87	budding uninhibited by benzimidazoles 1 homolog (S. cerevisiae)	2.17313	2.31034	2.84197	4.05658	7.18758	1.20754	0.106957	0.326546
Bub1b	Bub1b	12236	AU045529|BUBR1	budding uninhibited by benzimidazoles 1 homolog_ beta (S. cerevisiae)	2.17313	2.31034	2.88947	3.69377	6.80538	1.04989	0.0771173	0.294989
Cab39	Cab39	12283	AA408805|AA960512|C78372|MO25|MO25alpha	calcium binding protein 39	10.2277	8.9551	9.34678	9.17213	687.597	-0.331933	0.596075	0.757607
Cacna1a	Cacna1a	12286	APCA|BI|Caca1a|Cacnl1a4|Cav2.1|Ccha1a|EA2|FHM|HPCA|MHP|MHP1|SCA6|alpha1A|la|nmf352|rkr|smrl|tg	calcium channel_ voltage-dependent_ P/Q type_ alpha 1A subunit	6.6427	7.33065	7.32697	6.76938	129.555	0.0614971	0.895029	0.938964
Cacna1e	Cacna1e	12290	A430040I15|BII|Cach6|Cacnl1a6|Cav2.3|Cchra1|alpha1E	calcium channel_ voltage-dependent_ R type_ alpha 1E subunit	2.17313	2.31034	2.84197	2.53107	5.51793	0.444788	0.212172	0.408821
Cacnb4	Cacnb4	12298	3110038O15Rik|Cchb4|lh	calcium channel_ voltage-dependent_ beta 4 subunit	7.05778	2.31034	3.50589	4.34625	19.7676	-0.757988	0.717168	0.835464
Cacng2	Cacng2	12300	AW060990|B230105C07Rik|B930041E13Rik|stargazer|stargazin|stg|wag|waggler	calcium channel_ voltage-dependent_ gamma subunit 2	8.3057	7.0676	2.84197	3.88655	46.0604	-4.32238	0.00652523	0.0855193
Cacng3	Cacng3	54376	-	calcium channel_ voltage-dependent_ gamma subunit 3	2.17313	2.31034	2.84197	2.53107	5.51793	0.444788	0.212172	0.408821
Cacng7	Cacng7	81904	-	calcium channel_ voltage-dependent_ gamma subunit 7	8.3057	7.0676	4.23036	4.58736	66.1539	-3.27779	0.00844733	0.0887254
Cad	Cad	69719	2410008J01Rik|AU018859|Cpad	carbamoyl-phosphate synthetase 2_ aspartate transcarbamylase_ and dihydroorotase	7.05778	6.55305	7.42139	6.9528	127.668	0.381681	0.374722	0.570402
Car12	Car12	76459	2310047E01Rik|AI314958|CA-XII|Ca12	carbonic anyhydrase 12	2.17313	2.31034	2.84197	4.05658	7.18758	1.20754	0.106957	0.326546
Car9	Car9	230099	CAIX|Ca9|MN/CA9	carbonic anhydrase 9	7.05778	2.31034	4.5373	4.34625	23.636	-0.242286	0.905526	0.946449
Card11	Card11	108723	0610008L17Rik|2410011D02Rik|BIMP3|CARMA1	caspase recruitment domain family_ member 11	2.17313	2.31034	5.30451	4.97407	12.9109	2.89756	0.00156319	0.0490173
Cat	Cat	12359	2210418N07|Cas-1|Cas1|Cs-1	catalase	9.51718	8.9551	9.25061	9.10106	590.578	-0.0603061	0.870374	0.924441
Cbl	Cbl	12402	4732447J05Rik|Cbl-2|c-Cbl|cbl	Casitas B-lineage lymphoma	8.58131	9.17193	9.83048	9.74782	644.88	0.912533	0.0719796	0.289355
Cbr4	Cbr4	234309	A730083J17Rik|BC009118	carbonyl reductase 4	2.17313	2.31034	5.84071	6.24432	17.6565	3.80078	0.000770812	0.0337213
Ccl19	Ccl19	24047	CKb11|ELC|MIP3B|Scya19|exodus-3	chemokine (C-C motif) ligand 19	6.37972	2.31034	2.84197	3.47119	13.4619	-1.18845	0.518172	0.699626
Ccl2	Ccl2	20296	AI323594|HC11|JE|MCAF|MCP-1|MCP1|SMC-CF|Scya2|Sigje	chemokine (C-C motif) ligand 2	2.17313	9.20508	8.78676	9.1299	160.199	3.26922	0.319879	0.530531
Ccl4	Ccl4	20303	AT744.1|Act-2|MIP-1B|Mip1b|Scya4	chemokine (C-C motif) ligand 4	7.05778	11.8437	11.4523	12.2487	1607.5	2.39975	0.296117	0.502258
Ccl5	Ccl5	20304	MuRantes|RANTES|SISd|Scya5|TCP228	chemokine (C-C motif) ligand 5	7.6427	7.0676	9.09247	9.3338	311.728	1.85799	0.0111324	0.0979655
Ccna1	Ccna1	12427	-	cyclin A1	2.17313	2.31034	2.98185	3.47119	6.65356	0.984786	0.0504971	0.232137
Ccna2	Ccna2	12428	AA408589|Ccn-1|Ccn1|Ccna|CycA2|Cyca	cyclin A2	2.17313	2.31034	4.73769	4.97407	11.703	2.61414	0.00183487	0.0490173
Ccnb2	Ccnb2	12442	CycB2	cyclin B2	2.17313	2.31034	3.78973	4.79338	9.62404	2.04982	0.019524	0.133981
Ccnd1	Ccnd1	12443	AI327039|CycD1|Cyl-1|PRAD1|bcl-1|cD1	cyclin D1	7.6427	8.50052	7.74086	7.8525	244.577	-0.274933	0.560506	0.732951
Cd14	Cd14	12475	-	CD14 antigen	7.22766	11.003	12.6483	12.7529	1921.43	3.58523	0.0920517	0.315677
Cd163	Cd163	93671	CD163v2|CD163v3	CD163 antigen	6.6427	2.31034	5.35755	4.34625	25.3552	0.375379	0.844834	0.907428
Cd180	Cd180	17079	F630107B15|Ly78|RP105	CD180 antigen	7.05778	9.69985	10.9056	10.9622	806.963	2.55509	0.0912489	0.314535
Cd19	Cd19	12478	AW495831	CD19 antigen	2.17313	2.31034	2.84197	2.53107	5.51793	0.444788	0.212172	0.408821
Cd209e	Cd209e	170780	SIGNR4|mSIGNR4	CD209e antigen	2.17313	2.31034	5.73742	5.58706	15.4763	3.42051	0.000703096	0.0337213
Cd244a	Cd244a	NA	NA	NA	2.17313	6.55305	7.15259	6.7447	50.418	2.58555	0.230281	0.429144
Cd247	Cd247	12503	4930549J05Rik|A430104F18Rik|AW552088|Cd3|Cd3-eta|Cd3-zeta|Cd3h|Cd3z|Cd3zeta|T3z|Tcrk|Tcrz	CD247 antigen	9.83911	8.9551	4.44228	6.55919	174.722	-3.89637	0.0220864	0.143657
Cd27	Cd27	21940	S152|Tnfrsf7|Tp55	CD27 antigen	2.17313	2.31034	3.44228	3.88655	7.74398	1.42268	0.0170111	0.12486
Cd274	Cd274	60533	A530045L16Rik|B7h1|Pdcd1l1|Pdcd1lg1|Pdl1	CD274 antigen	2.17313	7.83314	9.31802	9.26177	141.682	4.28676	0.145746	0.402292
Cd276	Cd276	102657	6030411F23Rik|AU016588|B7RP-2|B7h3	CD276 antigen	7.22766	7.44609	6.12226	6.13463	106.349	-1.20843	0.0173886	0.12486
Cd28	Cd28	12487	-	CD28 antigen	2.17313	2.31034	4.15218	4.05658	9.01957	1.86265	0.00449109	0.073029
Cd36	Cd36	12491	FAT|GPIV|Scarb3	CD36 antigen	7.05778	6.55305	8.14001	7.78156	166.93	1.15537	0.0416782	0.212252
Cd3d	Cd3d	12500	T3d	CD3 antigen_ delta polypeptide	6.86505	2.31034	4.44228	4.34625	22.4864	-0.193433	0.921313	0.954491
Cd3e	Cd3e	12501	AI504783|CD3|CD3epsilon|T3e	CD3 antigen_ epsilon polypeptide	2.17313	2.31034	3.73769	4.05658	8.39444	1.6554	0.00856657	0.0887254
Cd3g	Cd3g	12502	Ctg-3|Ctg3|T3g	CD3 antigen_ gamma polypeptide	2.17313	2.31034	4.07039	4.79338	10.1037	2.19015	0.00884676	0.0887254
Cd4	Cd4	12504	L3T4|Ly-4	CD4 antigen	2.17313	2.31034	3.62644	3.88655	7.99509	1.51476	0.0101162	0.0934185
Cd40lg	Cd40lg	21947	CD154|CD40-L|Cd40l|HIGM1|IGM|IMD3|Ly-62|Ly62|T-BAM|TRAP|Tnfsf5|gp39	CD40 ligand	6.37972	2.31034	3.15218	5.20867	19.196	-0.164604	0.933049	0.963979
Cd6	Cd6	12511	-	CD6 antigen	2.17313	6.0676	2.98185	2.53107	10.8409	-1.3639	0.443598	0.629623
Cd63	Cd63	12512	C75951|ME491|Tspan30	CD63 antigen	9.6427	11.353	13.7086	13.5717	4296.68	3.14233	0.0193138	0.133766
Cd68	Cd68	12514	Lamp4|Scard1|gp110	CD68 antigen	7.5172	11.3895	13.1003	12.8758	2386.52	3.53467	0.100652	0.324318
Cd84	Cd84	12523	A130013D22Rik|CDw84|SLAMF5	CD84 antigen	6.86505	9.81174	11.3957	11.2618	912.435	2.99036	0.0808319	0.297844
Cd8a	Cd8a	12525	BB154331|Ly-2|Ly-35|Ly-B|Lyt-2	CD8 antigen_ alpha chain	2.17313	2.31034	2.84197	2.53107	5.51793	0.444788	0.212172	0.408821
Cd8b1	Cd8b1	12526	Cd8b|Ly-3|Ly-C|Lyt-3	CD8 antigen_ beta chain 1	2.17313	2.31034	2.84197	4.05658	7.18758	1.20754	0.106957	0.326546
Cda	Cda	72269	2210401N16Rik	cytidine deaminase	2.17313	2.31034	2.84197	2.53107	5.51793	0.444788	0.212172	0.408821
Cdc20	Cdc20	107995	2310042N09Rik|C87100|p55CDC	cell division cycle 20	2.17313	2.31034	3.23113	4.47184	8.26267	1.60975	0.0568381	0.250088
Cdca5	Cdca5	67849	2610036L13Rik|AL024086|AW536684|C85404	cell division cycle associated 5	2.17313	2.31034	2.84197	3.88655	6.97889	1.12253	0.0981094	0.319729
Cdca8	Cdca8	52276	4831429J16Rik|AU044747|BOR|Borealin|D4Ertd421e|DasraB|MESRGP	cell division cycle associated 8	2.17313	2.31034	3.37434	2.53107	6.0512	0.710973	0.183716	0.408821
Cdk9	Cdk9	107951	PITALRE	cyclin-dependent kinase 9 (CDC2-related kinase)	9.10213	9.85418	10.4364	10.2812	967.745	0.880651	0.105648	0.326546
Ceacam3	Ceacam3	384557	EG384557|Psg24|cea12	carcinoembryonic antigen-related cell adhesion molecule 3	6.86505	2.31034	2.84197	2.53107	12.4417	-1.90118	0.367302	0.570402
Cenpa	Cenpa	12615	Cenp-A	centromere protein A	2.17313	6.55305	6.45845	5.58706	36.5785	1.65967	0.414985	0.603394
Chmp2a	Chmp2a	68953	1500016L11Rik	charged multivesicular body protein 2A	8.81263	8.26922	8.22342	8.17213	330.693	-0.343148	0.372908	0.570402
Chmp6	Chmp6	208092	2400004G01Rik	charged multivesicular body protein 6	6.6427	7.55298	7.91928	7.7447	176.67	0.734151	0.190807	0.408821
Clock	Clock	12753	5330400M04Rik|KAT13D	circadian locomotor output cycles kaput	7.86511	7.74564	8.08858	8.00568	243.243	0.241751	0.416245	0.603394
Clspn	Clspn	269582	B130025E01|C85083|E130314M08Rik	claspin	6.37972	2.31034	2.84197	2.53107	11.4381	-1.65851	0.378532	0.570402
Cmklr1	Cmklr1	14747	ChemR23|DEZ|Gpcr27|mcmklr1	chemokine-like receptor 1	7.05778	9.6764	9.71395	9.69408	524.774	1.33693	0.291666	0.496962
Col4a1	Col4a1	12826	Bru|Col4a-1|Del(8)44H|Raw|Svc	collagen_ type IV_ alpha 1	9.14522	7.0676	5.66903	5.20867	109.336	-2.66756	0.0506731	0.232137
Col4a2	Col4a2	12827	Col4a-2	collagen_ type IV_ alpha 2	9.61233	7.83314	5.37504	5.41041	133.226	-3.33001	0.017942	0.126609
Col6a1	Col6a1	12833	AI747156|Col6a-1	collagen_ type VI_ alpha 1	6.6427	2.31034	4.11187	4.97407	22.7808	0.0664473	0.97208	0.986054
Col6a2	Col6a2	12834	Col6a-2	collagen_ type VI_ alpha 2	6.6427	2.31034	3.84097	4.20867	19.0362	-0.451701	0.809987	0.885775
Col6a3	Col6a3	12835	AI507288|Col6a-3	collagen_ type VI_ alpha 3	6.6427	2.31034	3.68257	3.47119	16.2989	-0.89964	0.636202	0.78219
Cops6	Cops6	26893	Sgn3|VIP/MOV34	COP9 (constitutive photomorphogenic) homolog_ subunit 6 (Arabidopsis thaliana)	9.05775	7.83314	8.77545	8.37056	364.361	0.127556	0.835741	0.903374
Cox10	Cox10	70383	2410004F01Rik|AU042636	cytochrome c oxidase assembly protein 10	2.17313	2.31034	4.88947	4.79338	11.6445	2.59969	0.00159503	0.0490173
Cox14	Cox14	66379	2310016M24Rik|AA959804	cytochrome c oxidase assembly protein 14	9.10213	8.0676	7.59738	7.60095	272.86	-0.985697	0.125941	0.362322
Cox4i1	Cox4i1	12857	AL024441|COX|COX IV-1|COXIV|Cox4|Cox4a|IV-1	cytochrome c oxidase subunit IV isoform 1	10.6276	9.36036	9.94987	9.98739	1010.82	-0.0253544	0.96655	0.983645
Cox5a	Cox5a	12858	AA959768|CcOX	cytochrome c oxidase subunit Va	10.7582	9.0676	9.64798	9.66809	882.507	-0.254859	0.742765	0.845644
Cox5b	Cox5b	12859	-	cytochrome c oxidase subunit Vb	10.8779	9.65254	10.1362	10.0005	1149.5	-0.196897	0.741541	0.845644
Cox6a1	Cox6a1	12861	VIaL	cytochrome c oxidase subunit VIa polypeptide 1	12.2024	10.8437	11.3833	11.3151	2770.84	-0.173871	0.787172	0.877504
Cox6b1	Cox6b1	110323	2010000G05Rik|Cox6b	cytochrome c oxidase_ subunit VIb polypeptide 1	10.6123	9.41808	10.0029	10.0263	1034.64	-0.000601398	0.999168	0.999168
Cox7b	Cox7b	66142	1100001F07Rik|1110004F07Rik|C80563	cytochrome c oxidase subunit VIIb	2.17313	2.31034	3.50589	4.69432	9.00621	1.85837	0.0359998	0.202909
Cox7c	Cox7c	12867	COXVIIc|Cox7c1	cytochrome c oxidase subunit VIIc	10.7582	9.72293	10.5802	10.6061	1367.07	0.352616	0.512576	0.699626
Cox8a	Cox8a	12868	COX8L	cytochrome c oxidase subunit VIIIa	7.05778	7.0676	5.24945	5.53045	74.87	-1.67274	0.00735477	0.0887254
Cpa3	Cpa3	12873	MC-CPA	carboxypeptidase A3_ mast cell	2.17313	2.31034	3.56803	2.53107	6.25774	0.807817	0.187191	0.408821
Cps1	Cps1	227231	4732433M03Rik|CPS|D1Ucla3	carbamoyl-phosphate synthetase 1	2.17313	2.31034	2.84197	2.53107	5.51793	0.444788	0.212172	0.408821
Cpt1a	Cpt1a	12894	C730027G07|CPTI|Cpt1	carnitine palmitoyltransferase 1a_ liver	9.01195	7.74564	8.39416	7.98476	311.725	-0.189336	0.765037	0.85923
Creb3l3	Creb3l3	208677	BC010786|CREB-H|D10Bur1e	cAMP responsive element binding protein 3-like 3	2.17313	2.31034	2.84197	2.53107	5.51793	0.444788	0.212172	0.408821
Cs	Cs	12974	2610511A05Rik|9030605P22Rik|Ahl4|BB234005|Cis	citrate synthase	8.96463	8.9551	9.29439	9.30879	560.561	0.341729	0.264421	0.468079
Csf3r	Csf3r	12986	Cd114|Csfgr|G-CSF-R|G-CSFR	colony stimulating factor 3 receptor (granulocyte)	6.6427	9.52701	9.82814	9.69085	485.112	1.67464	0.240284	0.437374
Ctcf	Ctcf	13018	AW108038	CCCTC-binding factor	8.75819	8.60363	7.69	7.92017	302.963	-0.875822	0.045562	0.219874
Ctla4	Ctla4	12477	Cd152|Ctla-4|Ly-56	cytotoxic T-lymphocyte-associated protein 4	7.05778	2.31034	4.37504	5.2791	27.0127	0.143012	0.945029	0.970991
Ctps	Ctps	51797	Ctps1	cytidine 5'-triphosphate synthase	7.5172	2.31034	4.93687	5.34625	32.6195	0.227792	0.918996	0.953411
Ctsa	Ctsa	19025	AU019505|PPCA|Ppgb	cathepsin A	2.17313	2.31034	6.33145	6.61471	20.498	4.23135	0.000432192	0.0337213
Ctsd	Ctsd	13033	CD|CatD	cathepsin D	11.0235	15.1545	16.7344	16.778	31056.4	3.66715	0.106222	0.326546
Ctsl	Ctsl	13039	1190035F06Rik|CatL|Ctsl1|MEP|fs|nkt	cathepsin L	6.6427	10.155	11.5587	11.5967	1015.71	3.17879	0.102852	0.326546
Ctss	Ctss	13040	Cats	cathepsin S	9.05775	14.5064	15.3322	15.3403	12070.1	3.55417	0.192361	0.408821
Ctsw	Ctsw	13041	lymphopain	cathepsin W	2.17313	6.33056	4.37504	4.69432	21.0138	0.282838	0.875005	0.924441
Ctsz	Ctsz	64138	AI787083|AU019819|CTSX|D2Wsu143e	cathepsin Z	9.01195	12.3269	13.7052	13.6531	4621.91	3.00974	0.102591	0.326546
Cxcl9	Cxcl9	17329	BB139920|CMK|Mig|MuMIG|Scyb9|crg-10	chemokine (C-X-C motif) ligand 9	2.17313	2.31034	6.61206	6.5306	21.2079	4.3296	0.000313727	0.0337213
Cxcr6	Cxcr6	80901	BB217514|BONZO|STRL33	chemokine (C-X-C motif) receptor 6	2.17313	2.31034	3.56803	4.58736	8.93654	1.83596	0.0273874	0.170715
Cybb	Cybb	13058	C88302|CGD91-phox|Cgd|Cyd|Nox2|gp91-1|gp91phox	cytochrome b-245_ beta polypeptide	2.17313	8.65256	10.9998	10.6973	280.275	5.43571	0.11831	0.351175
Cyp1a1	Cyp1a1	13076	AHH|AHRR|CP11|Cyp1a2|P450-1	cytochrome P450_ family 1_ subfamily a_ polypeptide 1	6.37972	2.31034	2.84197	2.53107	11.4381	-1.65851	0.378532	0.570402
Cyp1a2	Cyp1a2	13077	CP12|Cyp1a1|P450-3	cytochrome P450_ family 1_ subfamily a_ polypeptide 2	2.17313	2.31034	2.84197	2.53107	5.51793	0.444788	0.212172	0.408821
Cyp1b1	Cyp1b1	13078	CP1B|P4501b1	cytochrome P450_ family 1_ subfamily b_ polypeptide 1	6.37972	6.33056	2.98185	2.53107	23.5198	-3.59868	0.000975255	0.0383943
Cyp4a10	Cyp4a10	13117	AI647584|Cyp4a|D4Rp1|RP1	cytochrome P450_ family 4_ subfamily a_ polypeptide 10	2.17313	2.31034	2.84197	2.53107	5.51793	0.444788	0.212172	0.408821
Cyp4a12a	Cyp4a12a	277753	BC025936|Cyp4a12	cytochrome P450_ family 4_ subfamily a_ polypeptide 12a	6.37972	2.31034	2.88947	2.53107	11.5326	-1.63476	0.384945	0.575878
Cyp8b1	Cyp8b1	13124	-	cytochrome P450_ family 8_ subfamily b_ polypeptide 1	2.17313	6.0676	2.84197	2.53107	10.5813	-1.43384	0.421497	0.605736
D2hgdh	D2hgdh	98314	AA408776|AA408778|AI325464	D-2-hydroxyglutarate dehydrogenase	2.17313	2.31034	5.50621	5.05658	13.5626	3.03966	0.00172481	0.0490173
Dao	Dao	13142	AI987963|DAAO|DAMOX|Dao-1|Dao1	D-amino acid oxidase	6.6427	2.31034	2.84197	4.34625	16.3965	-0.88241	0.659598	0.795666
Dck	Dck	13178	-	deoxycytidine kinase	6.37972	2.31034	6.49841	6.61471	43.7374	2.21153	0.260601	0.464117
Ddc	Ddc	13195	Aadc	dopa decarboxylase	7.6427	2.31034	3.44228	4.20867	21.1267	-1.15104	0.625204	0.778125
Deptor	Deptor	97998	Depdc6	DEP domain containing MTOR-interacting protein	2.17313	6.0676	4.68313	4.47184	20.3778	0.457125	0.787006	0.877504
Dera	Dera	232449	2010002D22Rik|2500002K03Rik|DEOC	2-deoxyribose-5-phosphate aldolase homolog (C. elegans)	2.17313	6.33056	5.98254	5.84097	33.8667	1.65991	0.385958	0.576241
Dglucy	Dglucy	NA	NA	NA	2.17313	6.55305	6.48253	6.58721	43.6824	2.17178	0.296017	0.502258
Dguok	Dguok	27369	dGK|dGK1|dGK2|dGK3	deoxyguanosine kinase	7.86511	7.65256	8.01329	7.68117	223.33	0.088395	0.784253	0.877039
Dmgdh	Dmgdh	74129	1200014D15Rik|AI787269	dimethylglycine dehydrogenase precursor	6.37972	2.31034	2.84197	3.47119	13.4619	-1.18845	0.518172	0.699626
Dtl	Dtl	76843	2810047L02Rik|5730564G15Rik|Ramp	denticleless homolog (Drosophila)	6.37972	6.33056	4.40871	3.69377	36.8397	-2.3039	0.00726927	0.0887254
Duox1	Duox1	99439	9930101G15Rik|AW987690|Duox2|LNOX1|LNOX2|NOXEF1|NOXEF2|P138-TOX|THOX1|THOX2	dual oxidase 1	2.17313	2.31034	2.84197	2.53107	5.51793	0.444788	0.212172	0.408821
Duox2	Duox2	214593	A430065P05Rik|LNOX2|NOXEF2|P138-TOX|THOX2	dual oxidase 2	2.17313	2.31034	2.84197	2.53107	5.51793	0.444788	0.212172	0.408821
Echs1	Echs1	93747	C80529	enoyl Coenzyme A hydratase_ short chain_ 1_ mitochondrial	9.01195	8.79006	9.83985	9.56972	631.612	0.803781	0.0631864	0.265525
Eea1	Eea1	216238	A430109M19Rik|B230358H09Rik|ZFYVE2	early endosome antigen 1	7.96463	7.55298	8.05945	7.88673	233.285	0.21429	0.533908	0.708809
Efna4	Efna4	13639	EFL-4|Epl4|LERK-4	ephrin A4	2.17313	2.31034	3.62644	4.05658	8.23417	1.59978	0.0117545	0.100668
Egfr	Egfr	13649	9030024J15Rik|AI552599|Erbb|Errb1|Errp|Wa5|wa-2|wa2	epidermal growth factor receptor	6.37972	2.31034	3.88947	3.69377	16.776	-0.553413	0.754423	0.855012
Ehhadh	Ehhadh	74147	1300002P22Rik|HD|L-PBE|LBFP|LBP|MFP|MFP1|PBFE	enoyl-Coenzyme A_ hydratase/3-hydroxyacyl Coenzyme A dehydrogenase	2.17313	6.55305	5.50621	5.64155	31.3085	1.21079	0.534449	0.708809
Eme1	Eme1	268465	6820428D13	essential meiotic endonuclease 1 homolog 1 (S. pombe)	6.37972	6.91552	3.37434	4.34625	38.1592	-2.78733	0.0096976	0.0918204
Eno1	Eno1	13806	0610008I15|AL022784|Eno-1|MBP-1	enolase 1_ alpha non-neuron	8.75819	7.99356	8.49438	8.29614	334.431	0.0193804	0.964316	0.983645
Eno3	Eno3	13808	Eno-3|MSE	enolase 3_ beta muscle	6.37972	2.31034	5.69683	6.17213	35.255	1.58945	0.397873	0.587149
Eomes	Eomes	13813	C77258|TBR-2|Tbr2	eomesodermin homolog (Xenopus laevis)	2.17313	2.31034	2.84197	3.88655	6.97889	1.12253	0.0981094	0.319729
Epc1	Epc1	13831	2400007E14Rik|5730566F07Rik|A930032N02Rik|mir-1893	enhancer of polycomb homolog 1 (Drosophila)	8.22766	7.83314	8.53722	8.64162	317.346	0.559015	0.152936	0.408821
Ercc6	Ercc6	319955	4732403I04|C130058G22Rik|CSB	excision repair cross-complementing rodent repair deficiency_ complementation group 6	2.17313	6.0676	6.47444	6.55919	39.9075	2.39645	0.214856	0.412083
Ern1	Ern1	78943	9030414B18Rik|AI225830|C85377|Ire1a|Ire1alpha|Ire1p	endoplasmic reticulum (ER) to nucleus signalling 1	6.37972	6.74564	7.10161	6.84097	108.909	0.408605	0.272094	0.475529
Exo1	Exo1	26909	5730442G03Rik|Msa	exonuclease 1	2.17313	2.31034	2.84197	4.05658	7.18758	1.20754	0.106957	0.326546
Ezh2	Ezh2	14056	Enx-1|Enx1h|KMT6|mKIAA4065	enhancer of zeste homolog 2 (Drosophila)	2.17313	6.33056	5.91337	6.13463	35.2102	1.77216	0.358994	0.568914
Fabp5	Fabp5	16592	E-FABP|Fabpe|Klbp|PA-FABP|mal1	fatty acid binding protein 5_ epidermal	10.5007	8.13796	12.1605	11.9146	1638.83	2.71825	0.0623141	0.263339
Fah	Fah	14085	-	fumarylacetoacetate hydrolase	6.37972	2.31034	3.56803	3.47119	15.2668	-0.825423	0.643938	0.788035
Fahd1	Fahd1	68636	1110025H10Rik|AV002085	fumarylacetoacetate hydrolase domain containing 1	6.6427	6.33056	4.65535	4.05658	42.8522	-2.13066	0.00834814	0.0887254
Fanca	Fanca	14087	AW208693|FACA	Fanconi anemia_ complementation group A	2.17313	2.31034	2.88947	2.53107	5.56354	0.468538	0.204188	0.408821
Fancd2	Fancd2	211651	2410150O07Rik|AU015151|BB137857|FA-D2|FA4|FACD|FAD|FANCD	Fanconi anemia_ complementation group D2	2.17313	2.31034	3.98277	4.34625	9.20948	1.92277	0.00593079	0.0821524
Fanci	Fanci	208836	-	Fanconi anemia_ complementation group I	2.17313	2.31034	2.88947	2.53107	5.56354	0.468538	0.204188	0.408821
Fasl	Fasl	14103	APT1LG1|CD178|CD95-L|CD95L|Fas-L|Faslg|Tnfsf6|gld	Fas ligand (TNF superfamily_ member 6)	2.17313	2.31034	3.23113	4.05658	7.68899	1.40212	0.0389182	0.20646
Fasn	Fasn	14104	A630082H08Rik|FAS	fatty acid synthase	8.22766	6.91552	6.10161	5.20867	97.9088	-1.91645	0.0603365	0.258818
Fbp1	Fbp1	14121	Fbp-2|Fbp2|Fbp3	fructose bisphosphatase 1	2.17313	2.31034	2.84197	2.53107	5.51793	0.444788	0.212172	0.408821
Fcer1a	Fcer1a	14125	FcERI|Fce1a|Fcr-5|fcepsilonri	Fc receptor_ IgE_ high affinity I_ alpha polypeptide	7.22766	7.20506	3.62644	3.88655	44.8311	-3.45987	0.000742319	0.0337213
Fcgr4	Fcgr4	246256	4833442P21Rik|CD16-2|FcgRIV|FcgammaRIV|Fcgr3a|Fcrl3	Fc receptor_ IgG_ low affinity IV	2.17313	6.0676	8.15259	7.97419	68.2082	3.94303	0.0794414	0.295633
Fcrlb	Fcrlb	435653	FREB-2|FREB2|FcRL2|Fcrlm2|Fcry|mFCRL2	Fc receptor-like B	7.05778	2.31034	2.84197	2.53107	12.8642	-1.99754	0.363568	0.570402
Fcrls	Fcrls	80891	2810439C17Rik|9330158F12|FcRH2sc|Fcrh2|IFGP2|IgSR|MMAN-g|Msr2|moFcRH2sc	Fc receptor-like S_ scavenger receptor	2.17313	10.6525	11.842	11.6876	544.513	5.35197	0.202246	0.408821
Fdx1	Fdx1	14148	-	ferredoxin 1	7.5172	7.44609	6.98265	6.9528	149.571	-0.513918	0.131064	0.372759
Fdxr	Fdxr	14149	-	ferredoxin reductase	2.17313	2.31034	3.30451	3.47119	7.03618	1.14612	0.0201394	0.135176
Fgf1	Fgf1	14164	Dffrx|Fam|Fgf-1|Fgfa	fibroblast growth factor 1	8.96463	2.31034	5.28651	5.64155	46.8753	-0.173456	0.951433	0.976231
Fh1	Fh1	14194	Fh|Fh-1	fumarate hydratase 1	9.58131	7.99356	8.06743	8.04658	343.037	-0.730431	0.353394	0.563543
Flt1	Flt1	14254	AI323757|Flt-1|VEGFR-1|VEGFR1|sFlt1	FMS-like tyrosine kinase 1	11.6046	10.0676	8.43592	7.87541	722.017	-2.68045	0.0268374	0.168692
Flt3	Flt3	14255	B230315G04|CD135|Flk-2|Flk2|Flt-3|Ly72|wmfl	FMS-like tyrosine kinase 3	2.17313	2.31034	4.84046	4.69432	11.3496	2.52566	0.00182205	0.0490173
Fnip1	Fnip1	216742	A730024A03Rik|AI838773|AW557298	folliculin interacting protein 1	7.37964	7.65256	9.21745	9.30458	335.125	1.74492	0.00653452	0.0855193
Fnip2	Fnip2	329679	D630023B12Rik|mKIAA1450	folliculin interacting protein 2	7.37964	8.26922	9.74003	9.53058	424.573	1.81088	0.0226582	0.144858
Folh1	Folh1	53320	GCP2|mopsm	folate hydrolase 1	2.17313	2.31034	2.84197	3.69377	6.7496	1.02614	0.0881964	0.306841
Folr1	Folr1	14275	FBP1|Folbp-1|Folbp1	folate receptor 1 (adult)	2.17313	2.31034	3.50589	2.53107	6.19072	0.776746	0.185849	0.408821
Foxm1	Foxm1	14235	AA408308|AW554517|BB238854|Fkh16|Foxm1b|HFH-11B|MPHOSPH2|Mpm2|WIN	forkhead box M1	2.17313	2.31034	4.5373	4.34625	10.1384	2.20004	0.00294889	0.0602038
Foxp3	Foxp3	20371	JM2|scurfin|sf	forkhead box P3	2.17313	6.0676	2.98185	4.05658	14.1212	-0.601143	0.732345	0.841063
Fpr1	Fpr1	14293	FPR|LXA4R|fMLF-R	formyl peptide receptor 1	6.37972	7.20506	2.88947	4.88655	40.5099	-2.90438	0.0422068	0.212252
Ftcd	Ftcd	14317	-	formiminotransferase cyclodeaminase	6.6427	6.33056	2.84197	3.88655	30.3883	-3.12237	0.00663118	0.0855193
G6pc	G6pc	14377	AW107337|G6Pase|G6pt|Glc-6-Pase	glucose-6-phosphatase_ catalytic	2.17313	2.31034	2.84197	2.53107	5.51793	0.444788	0.212172	0.408821
Gabarap	Gabarap	56486	-	gamma-aminobutyric acid receptor associated protein	2.17313	6.0676	6.65507	7.01603	44.5686	2.71519	0.174103	0.408821
Gad1	Gad1	14415	EP10|Gad-1	glutamate decarboxylase 1	7.37964	2.31034	2.84197	3.47119	16.0087	-1.68841	0.462372	0.650102
Gadl1	Gadl1	73748	1110027M19Rik|ADC|CSADC	glutamate decarboxylase-like 1	2.17313	2.31034	3.07039	3.69377	7.02212	1.14034	0.0448328	0.219182
Gapdh	Gapdh	14433	Gapd	glyceraldehyde-3-phosphate dehydrogenase	13.1845	12.9453	14.0526	13.9195	11791.5	0.921141	0.0397383	0.206629
Gapdhs	Gapdhs	14447	Gapd-s|Gapds	glyceraldehyde-3-phosphate dehydrogenase_ spermatogenic	6.6427	2.31034	2.84197	3.88655	15.141	-1.11226	0.572273	0.739309
Gapvd1	Gapvd1	66691	2010005B09Rik|4432404J10Rik|AW108497|Gapex-5|RAP6|RME-6|mKIAA1521	GTPase activating protein and VPS9 domains 1	7.6427	8.55301	8.50227	8.1535	296.702	0.23003	0.649237	0.789641
Gart	Gart	14450	Gaps|Prgs	phosphoribosylglycinamide formyltransferase	7.6427	7.55298	7.6761	7.75709	201.861	0.118755	0.6743	0.808842
Gatm	Gatm	67092	1810003P21Rik|AI314789|AT	glycine amidinotransferase (L-arginine:glycine amidinotransferase)	10.1452	9.60364	10.2252	10.2639	1067.12	0.370153	0.340482	0.547701
Gba	Gba	14466	GBA1|GC|GCase|GLUC|betaGC	glucosidase_ beta_ acid	2.17313	7.65256	8.72748	8.63492	111.201	3.76836	0.175068	0.408821
Gcdh	Gcdh	270076	9030411L18|AI266902|D17825|GCD	glutaryl-Coenzyme A dehydrogenase	6.37972	2.31034	5.37504	5.79364	31.2262	1.23931	0.499194	0.686392
Gck	Gck	103988	GLK|Gk|Gls006|HK4|HKIV|HXKP|Hlb62|MODY2	glucokinase	2.17313	2.31034	2.84197	2.53107	5.51793	0.444788	0.212172	0.408821
Gclc	Gclc	14629	D9Wsu168e|GLCL-H|Ggcs-hs|Glclc	glutamate-cysteine ligase_ catalytic subunit	8.22766	7.65256	7.57137	7.39455	209.606	-0.45715	0.273441	0.476769
Gda	Gda	14544	AU015411|AW047581	guanine deaminase	2.17313	2.31034	5.50621	4.47184	12.2557	2.74729	0.00884306	0.0887254
Glrx	Glrx	93692	C86710|D13Wsu156e|Glrx1|Grx1|TTase	glutaredoxin	7.05778	8.79006	8.55628	8.70691	310.35	0.707678	0.399544	0.587149
Gls	Gls	14660	6330442B14|AI314027|B230365M23Rik	glutaminase	8.70162	9.55301	10.0635	10.3276	809.801	1.06821	0.0844568	0.302374
Gls2	Gls2	216456	A330074B06Rik|AI195532|GA|GLS|Lga	glutaminase 2 (liver_ mitochondrial)	7.05778	2.31034	2.84197	3.47119	15.1403	-1.52748	0.477269	0.664799
Glud1	Glud1	14661	AI118167|Gdh-X|Glud|Gludl	glutamate dehydrogenase 1	9.05775	8.3306	8.91486	8.78761	437.369	0.15706	0.709382	0.82909
Glul	Glul	14645	GS|Glns	glutamate-ammonia ligase (glutamine synthetase)	12.187	12.7172	12.3355	12.2892	5338.57	-0.139753	0.697617	0.82286
Glyat	Glyat	107146	A330009E03Rik|ACGNAT|AI195249|AI315345|CAT|GAT	glycine-N-acyltransferase	2.17313	2.31034	2.84197	2.53107	5.51793	0.444788	0.212172	0.408821
Glyctk	Glyctk	235582	6230410P16Rik|C430006L12	glycerate kinase	2.17313	2.31034	3.07039	3.69377	7.02212	1.14034	0.0448328	0.219182
Gmpr	Gmpr	66355	2310004P21Rik|AV028449	guanosine monophosphate reductase	7.86511	2.31034	6.61206	6.66803	58.2379	1.55232	0.52859	0.707308
Gmpr2	Gmpr2	105446	1810008P16Rik|5730544D12Rik|AA959850	guanosine monophosphate reductase 2	2.17313	6.55305	7.48647	7.51609	61.0613	3.13819	0.163417	0.408821
Gmps	Gmps	229363	AA591640|AI047208	guanine monophosphate synthetase	7.22766	8.44609	8.02702	7.89797	238.804	0.125616	0.831614	0.900213
Gng12	Gng12	14701	2010305F15Rik|AA536815|AI115529|AI314170|AI842738	guanine nucleotide binding protein (G protein)_ gamma 12	8.5172	8.50052	9.52664	9.39453	506.606	0.951721	0.0308289	0.185968
Gns	Gns	75612	2610016K11Rik|AU042285|C87209|G6S|N28088	glucosamine (N-acetyl)-6-sulfatase	6.86505	10.6283	11.5252	11.3492	1091.38	2.69053	0.165545	0.408821
Got1	Got1	14718	AI789014|Got-1|cAspAT|cCAT	glutamic-oxaloacetic transaminase 1_ soluble	9.22766	7.99356	9.83048	9.50144	563.506	1.05535	0.151348	0.408821
Got2	Got2	14719	AL022787|FABP-pm|Got-2|mAspAT	glutamatic-oxaloacetic transaminase 2_ mitochondrial	7.22766	2.31034	5.98254	5.79364	40.1839	1.11908	0.604575	0.761317
Gpi1	Gpi1	14751	Amf|Gpi|Gpi-1|Gpi-1r|Gpi-1s|Gpi-1t|Gpi1-r|Gpi1-s|Gpi1-t|Gpi1s|MF|NK|NK/GPI|Nlk|Org|Pgi|Phi	glucose phosphate isomerase 1	2.17313	6.33056	5.8775	5.64155	32.1263	1.50768	0.426469	0.608776
Gps1	Gps1	209318	Cops1|Csn1|R75577|Sgn1	G protein pathway suppressor 1	8.14522	7.65256	8.12985	7.92017	249.336	0.126123	0.725853	0.838768
Gpt	Gpt	76282	1300007J06Rik|2310022B03Rik|ALT|Gpt-1|Gpt1	glutamic pyruvic transaminase_ soluble	7.22766	6.0676	4.11187	4.34625	43.3615	-2.41857	0.0169379	0.12486
Gpx1	Gpx1	14775	AI195024|AL033363|CGPx|GPx-1|GSHPx-1|Gpx	glutathione peroxidase 1	8.96463	10.138	10.6287	10.4848	1063.08	1.00546	0.147782	0.40375
Gpx4	Gpx4	625249	GPx-4|GSHPx-4|PHGPx|mtPHGPx|snGPx	glutathione peroxidase 4	10.4501	10.1719	10.5534	10.6147	1396.42	0.27306	0.392411	0.583546
Grap2	Grap2	17444	GRAP-2|GRB2L|GRBLG|GRID|Gads|GrbX|Grf40|GrpL|Mona|P38	GRB2-related adaptor protein 2	2.17313	2.31034	2.98185	4.58736	8.07337	1.54288	0.103074	0.326546
Grin1	Grin1	14810	GluN1|GluRdelta1|GluRzeta1|M100174|NMD-R1|NMDAR1|NR1|Nmdar|Rgsc174	glutamate receptor_ ionotropic_ NMDA1 (zeta 1)	6.86505	2.31034	2.84197	2.53107	12.4417	-1.90118	0.367302	0.570402
Gsk3b	Gsk3b	56637	7330414F15Rik|8430431H08Rik|C86142|GSK-3|GSK-3beta|GSK3	glycogen synthase kinase 3 beta	8.86511	8.20511	8.41519	8.32134	350.116	-0.166845	0.676563	0.809711
Gtse1	Gtse1	29870	B99|Gtse-1	G two S phase expressed protein 1	2.17313	2.31034	3.68257	3.69377	7.80799	1.44644	0.00935276	0.0896905
Gusb	Gusb	110006	AI747421|Gur|Gus|Gus-r|Gus-s|Gus-t|Gus-u|Gut|asd|g	glucuronidase_ beta	7.75816	9.26922	10.6093	10.3826	726.493	1.98223	0.0511283	0.232137
Gys2	Gys2	232493	BC021322|LGS	glycogen synthase 2	2.17313	2.31034	2.84197	2.53107	5.51793	0.444788	0.212172	0.408821
Gzma	Gzma	14938	AW494114|Ctla-3|Ctla3|Hf|SE1|TSP-1|TSP1	granzyme A	2.17313	2.31034	2.84197	3.88655	6.97889	1.12253	0.0981094	0.319729
Gzmb	Gzmb	14939	AI553453|CCP-1/C11|CCP1|Ctla-1|Ctla1|GZB	granzyme B	2.17313	6.0676	2.84197	3.69377	12.9431	-0.852492	0.626839	0.778863
Gzmd	Gzmd	14941	CCP5|Ctla-5|Ctla5	granzyme D	2.17313	2.31034	2.84197	3.47119	6.49422	0.914847	0.0780854	0.294989
H2-Aa	H2-Aa	14960	Aalpha|H-2Aa|H2Aa|I-Aalpha|IAalpha|Ia-1|Ia1	histocompatibility 2_ class II antigen A_ alpha	8.5172	9.0676	12.4775	11.8633	1429.6	3.378	0.00290164	0.0602038
H2-D1	H2-D1	14964	H-2D|H2-D	histocompatibility 2_ D region locus 1	10.484	11.6764	13.6656	13.6462	5286.32	2.57569	0.0143657	0.114314
H2-DMa	H2-DMa	14998	H-2Ma|H2-Ma	histocompatibility 2_ class II_ locus DMa	2.17313	9.60364	9.66124	9.73222	221.714	3.80834	0.279981	0.485532
H2-Eb1	H2-Eb1	14969	Eb|H-2Eb|H2Eb|Ia-4|Ia4	histocompatibility 2_ class II antigen E beta	7.22766	8.3306	11.81	11.1744	795.476	3.71308	0.0056305	0.0815334
H2-K1	H2-K1	14972	H-2K|H-2K(d)|H2-K|K-f	histocompatibility 2_ K1_ K region	9.6427	10.527	11.9416	12.0024	2088.75	1.88713	0.0190489	0.133164
H2-Ke6	H2-Ke6	14979	D17H6S112E|H-2Ke6|Hsd17b8|Ke-6|Ke6|Ring2	H2-K region expressed gene 6	6.37972	7.0676	7.26341	7.26181	127.392	0.538951	0.23616	0.435094
H2-M3	H2-M3	14991	H-2M3|Hmt|M3a|MuprM3|MuprM301|MuprM302|R4B2	histocompatibility 2_ M region locus 3	7.37964	7.20506	9.17617	9.34616	310.136	1.96882	0.00421001	0.073029
H2-Ob	H2-Ob	15002	A-beta-2|A-beta2|H-2Ab|H-2I|H-2Ob|H2-Ab|H2-Ab2|H2-IAb2|Ob	histocompatibility 2_ O region beta locus	2.17313	7.0676	7.63009	7.64162	69.9429	3.01549	0.212609	0.408821
H2-Q1	H2-Q1	15006	H-2Q1|Q1|Q1b|Q1d|Q1k|Qa-1|Qa1|Qed-1	histocompatibility 2_ Q region locus 1	6.37972	2.31034	2.84197	2.53107	11.4381	-1.65851	0.378532	0.570402
H2-Q10	H2-Q10	15007	H-2Q10|Q10|Qa10	histocompatibility 2_ Q region locus 10	2.17313	2.31034	2.84197	2.53107	5.51793	0.444788	0.212172	0.408821
H2-Q2	H2-Q2	15013	BE136769|ENSMUSG00000079507|Gm11132|H-2Q2|gs14-2	histocompatibility 2_ Q region locus 2	6.37972	2.31034	2.84197	3.88655	14.4665	-0.980771	0.596565	0.757607
H2-T23	H2-T23	15040	37b|37c|H-2T23|H2-Qa1|Qa-1|Qa-1(b)|Qa1|Qed-1|T18c|T18c(37)|T23b|T23d	histocompatibility 2_ T region locus 23	6.86505	7.55298	9.08068	8.85253	272.066	1.75759	0.016449	0.12486
H6pd	H6pd	100198	AI785303|G6pd1|Gpd-1|Gpd1	hexose-6-phosphate dehydrogenase (glucose 1-dehydrogenase)	7.22766	7.33065	7.2447	6.90905	144.81	-0.202281	0.530621	0.707553
Haao	Haao	107766	0610007K21Rik|0610012J07Rik|3-HAO|3-HAOxase|3HAO	3-hydroxyanthranilate 3_4-dioxygenase	2.17313	2.31034	6.07017	6.2791	18.4837	3.9329	0.000484845	0.0337213
Hacd2	Hacd2	70757	6330408J20Rik|AI255777|AI481689|Hcad2|Ptplb	3-hydroxyacyl-CoA dehydratase 2	7.22766	6.91552	6.46646	6.47168	109.162	-0.602523	0.115641	0.347387
Hadh	Hadh	15107	AA409008|AU019341|AW742602|HCDH|Hadhsc|Schad	hydroxyacyl-Coenzyme A dehydrogenase	8.58131	8.13796	7.21626	7.32966	225.393	-1.08668	0.0353988	0.202124
Hdc	Hdc	15186	AW108189|Hdc-a|Hdc-c|Hdc-e|Hdc-s	histidine decarboxylase	6.6427	6.0676	3.73769	3.47119	31.5549	-2.75071	0.0034778	0.0667024
Herc1	Herc1	235439	2810449H11Rik|B230218H07|D130015N03Rik|tbl	hect (homologous to the E6-AP (UBE3A) carboxyl terminus) domain and RCC1 (CHC1)-like domain (RLD) 1	6.6427	7.20506	6.91337	6.69404	116.468	-0.120175	0.750785	0.85218
Hexa	Hexa	15211	Hex-1	hexosaminidase A	6.6427	9.93547	10.8634	10.8583	762.692	2.57174	0.140527	0.393685
Hexb	Hexb	15212	-	hexosaminidase B	10.2866	15.1798	15.4923	15.5469	17884.1	2.78645	0.241287	0.438065
Hif1a	Hif1a	15251	AA959795|HIF-1-alpha|HIF1-alpha|HIF1alpha|MOP1|bHLHe78	hypoxia inducible factor 1_ alpha subunit	9.54959	9.33063	11.025	10.9874	1195.29	1.56608	0.00816469	0.0887254
Hif3a	Hif3a	53417	Ipas|MOP7|NEPAS|bHLHe17	hypoxia inducible factor 3_ alpha subunit	2.17313	6.0676	3.15218	3.69377	13.6579	-0.697387	0.684979	0.814569
Hjurp	Hjurp	381280	6430706D22Rik|A730008H23Rik|C330011F01Rik|Gm975|Mfleg1	Holliday junction recognition protein	2.17313	2.31034	4.95977	4.20867	10.6514	2.34249	0.00770825	0.0887254
Hk1	Hk1	15275	BB404130|Hk-1|Hk1-s|dea|mHk1-s	hexokinase 1	8.75819	7.0676	7.58256	7.20867	201.447	-0.517278	0.525161	0.705243
Hk2	Hk2	15277	AI642394|HKII	hexokinase 2	6.37972	7.33065	7.32697	7.47168	139.803	0.544135	0.312984	0.524853
Hk3	Hk3	212032	HK III|HK-III	hexokinase 3	2.17313	8.0676	9.22581	9.16749	142.865	4.07629	0.172987	0.408821
Hmox1	Hmox1	15368	D8Wsu38e|HO-1|HO1|Hemox|Hmox|Hsp32	heme oxygenase 1	7.22766	9.52701	10.0209	9.94202	579.791	1.60411	0.180505	0.408821
Hnf4a	Hnf4a	15378	HNF-4|Hnf4|Hnf4alpha|MODY1|Nr2a1|TCF-14|Tcf14	hepatic nuclear factor 4_ alpha	2.17313	2.31034	2.84197	3.47119	6.49422	0.914847	0.0780854	0.294989
Hpd	Hpd	15445	Fla|Flp|Hppd|Laf	4-hydroxyphenylpyruvic acid dioxygenase	2.17313	2.31034	2.84197	2.53107	5.51793	0.444788	0.212172	0.408821
Hprt	Hprt	15452	C81579|HPGRT|Hprt1	hypoxanthine guanine phosphoribosyl transferase	7.37964	6.55305	7.17742	7.19052	134.845	0.217622	0.632052	0.78219
Hras	Hras	15461	H-ras|Ha-ras|Harvey-ras|Hras-1|Hras1|Kras2|c-H-ras|c-Ha-ras|c-rasHa|ras	Harvey rat sarcoma virus oncogene	6.6427	2.31034	7.39206	7.41032	61.3443	2.92467	0.182323	0.408821
Hsd11b1	Hsd11b1	15483	-	hydroxysteroid 11-beta dehydrogenase 1	6.37972	6.0676	3.62644	2.53107	25.1277	-3.14491	0.00716451	0.0887254
Hsf1	Hsf1	15499	AA960185|Hsf1alpha|Hsf1beta	heat shock factor 1	7.05778	7.44609	7.22101	7.1535	149.044	-0.0646788	0.840728	0.904841
Hsf2	Hsf2	15500	AI661205	heat shock factor 2	2.17313	2.31034	6.60466	6.24432	20.1556	4.18276	0.000519416	0.0337213
Hspa2	Hspa2	15512	70kDa|HSP70.2|HSP70A2|Hsp70-2	heat shock protein 2	7.5172	2.31034	5.65507	5.34625	36.9426	0.586888	0.79407	0.878296
Hspa4	Hspa4	15525	70kDa|AI317151|APG-2|Hsp110|Hsp70RY|mKIAA4025	heat shock protein 4	8.58131	7.44609	6.91337	6.86406	175	-1.12499	0.110368	0.334232
Hspe1	Hspe1	15528	10kDa|Hsp10|mt-cpn10	heat shock protein 1 (chaperonin 10)	7.96463	7.33065	9.39204	9.32968	363.107	1.71322	0.014549	0.114554
Icos	Icos	54167	AILIM|CCLP|CRP-1|H4|Ly115	inducible T cell co-stimulator	2.17313	2.31034	3.62644	4.34625	8.65803	1.74461	0.0171034	0.12486
Idh1	Idh1	15926	AI314845|AI788952|E030024J03Rik|Id-1|Idh-1|Idpc	isocitrate dehydrogenase 1 (NADP+)_ soluble	8.5172	7.44609	8.71397	8.12516	294.19	0.437919	0.476039	0.664324
Idh2	Idh2	269951	E430004F23|IDPm|Idh-2	isocitrate dehydrogenase 2 (NADP+)_ mitochondrial	6.86505	2.31034	4.81558	5.20867	27.8559	0.424428	0.829528	0.899256
Idh3a	Idh3a	67834	1110003P10Rik|1500012E04Rik|AA407078|AI316514	isocitrate dehydrogenase 3 (NAD+) alpha	9.18703	7.55298	7.94556	7.96353	286.477	-0.415457	0.587786	0.75414
Idh3b	Idh3b	170718	C78231	isocitrate dehydrogenase 3 (NAD+) beta	8.75819	8.44609	8.78839	8.65492	405.034	0.119517	0.702741	0.825196
Idh3g	Idh3g	15929	-	isocitrate dehydrogenase 3 (NAD+)_ gamma	10.3797	9.85418	9.5779	9.4142	895.462	-0.620877	0.153128	0.408821
Idnk	Idnk	75731	5133401N09Rik	idnK gluconokinase homolog (E. coli)	2.17313	2.31034	4.44228	4.47184	10.1922	2.21533	0.00255267	0.0602038
Ido1	Ido1	15930	Ido|Indo	indoleamine 2_3-dioxygenase 1	6.86505	2.31034	2.84197	2.53107	12.4417	-1.90118	0.367302	0.570402
Ido2	Ido2	209176	AI265623|C230043N17Rik|Ido-2|Indol1	indoleamine 2_3-dioxygenase 2	2.17313	2.31034	2.84197	2.53107	5.51793	0.444788	0.212172	0.408821
Ifng	Ifng	15978	IFN-g|Ifg	interferon gamma	2.17313	2.31034	2.84197	2.53107	5.51793	0.444788	0.212172	0.408821
Il10	Il10	16153	CSIF|Il-10	interleukin 10	7.05778	2.31034	2.84197	2.53107	12.8642	-1.99754	0.363568	0.570402
Il2	Il2	16183	Il-2	interleukin 2	6.37972	2.31034	2.84197	3.88655	14.4665	-0.980771	0.596565	0.757607
Il21r	Il21r	60504	NILR	interleukin 21 receptor	2.17313	7.99356	8.70373	8.73846	119.612	3.63775	0.20671	0.408821
Il2ra	Il2ra	16184	CD25|Il2r|Ly-43	interleukin 2 receptor_ alpha chain	6.37972	6.0676	4.95977	5.34625	51.5655	-1.07065	0.0397788	0.206629
Il4	Il4	16189	BSF-1|Il-4	interleukin 4	6.6427	2.31034	2.84197	2.53107	11.9714	-1.79	0.372087	0.570402
Il4i1	Il4i1	14204	Fig1|Fig1-ps|LAAO|LAO	interleukin 4 induced 1	2.17313	2.31034	7.47046	7.45656	28.8925	5.22177	0.000168333	0.0337213
Il6	Il6	16193	Il-6	interleukin 6	2.17313	7.0676	6.90749	7.51609	60.3833	2.59143	0.272044	0.475529
Il7	Il7	16196	A630026I06Rik|Il-7|hlb368	interleukin 7	7.05778	2.31034	6.02702	6.09614	41.4361	1.37752	0.51498	0.699626
Impdh1	Impdh1	23917	B930086D20Rik|IMPDH-I	inosine 5'-phosphate dehydrogenase 1	8.3057	7.74564	6.08066	5.7447	125.294	-2.11299	0.00812884	0.0887254
Impdh2	Impdh2	23918	IMPD	inosine 5'-phosphate dehydrogenase 2	6.37972	8.26922	8.38991	8.60099	240.511	1.17098	0.229121	0.429144
Inmt	Inmt	21743	Temt	indolethylamine N-methyltransferase	2.17313	2.31034	2.84197	3.69377	6.7496	1.02614	0.0881964	0.306841
Insr	Insr	16337	4932439J01Rik|CD220|D630014A15Rik|IR|IR-A|IR-B	insulin receptor	8.3057	7.44609	6.58256	6.34625	144.022	-1.41149	0.0425585	0.212252
Irf1	Irf1	16362	AU020929|Irf-1	interferon regulatory factor 1	8.22766	11.2926	11.5994	12.0598	1776.54	2.06949	0.189276	0.408821
Irf4	Irf4	16364	AI385587|IRF-4|LSIRF|Spip	interferon regulatory factor 4	2.17313	2.31034	5.50621	5.53045	14.7233	3.27659	0.000744807	0.0337213
Itch	Itch	16396	6720481N21Rik|8030492O04Rik|A130065M08|AIP4|C230047C07Rik	itchy_ E3 ubiquitin protein ligase	9.54959	9.20508	9.52374	9.37858	682.293	0.0738191	0.81631	0.891387
Itga1	Itga1	109700	CD49A|E130012M19Rik|Vla1	integrin alpha 1	9.81264	7.74564	6.01614	5.7447	160.873	-2.89872	0.0389177	0.20646
Itga11	Itga11	319480	4732459H24Rik	integrin alpha 11	6.37972	2.31034	2.84197	2.53107	11.4381	-1.65851	0.378532	0.570402
Itgam	Itgam	16409	CD11b/CD18|CR3|CR3A|Cd11b|F730045J24Rik|Ly-40|MAC1|Mac-1|Mac-1a	integrin alpha M	7.6427	11.9156	12.08	12.0889	1953.42	2.30529	0.262817	0.466954
Itgb1	Itgb1	16412	4633401G24Rik|AA409975|AA960159|CD29|ENSMUSG00000051907|Fnrb|Gm9863|gpIIa	integrin beta 1 (fibronectin receptor beta)	10.9766	10.2051	10.7059	10.5732	1568.53	0.048703	0.910089	0.948115
Itgb2	Itgb2	16414	2E6|AI528527|Cd18|LAD|LCAMB|Lfa1|MF17	integrin beta 2	7.37964	10.5138	11.7407	11.4764	1241.29	2.66178	0.11975	0.351266
Itgb5	Itgb5	16419	AA475909|AI874634|ESTM23|[b]-5|[b]5|[b]5A|[b]5B|beta-5|beta5	integrin beta 5	9.10213	12.5368	13.2784	13.2574	4221.95	2.44844	0.167007	0.408821
Itk	Itk	16428	Emt|Tcsk|Tsk	IL2 inducible T cell kinase	6.37972	2.31034	4.23036	4.34625	19.9272	-0.0567303	0.974181	0.986054
Jak2	Jak2	16452	Fd17	Janus kinase 2	7.75816	6.91552	8.41308	8.44133	235.898	1.09036	0.0740265	0.291431
Kansl1	Kansl1	76719	1700081L11Rik|9430041J06Rik|mKIAA1267	KAT8 regulatory NSL complex subunit 1	8.37968	9.03105	9.38565	9.13466	505.918	0.554785	0.228411	0.429144
Kat6a	Kat6a	244349	1500036M03|9930021N24Rik|MOZ|Myst3|Zfp220	K(lysine) acetyltransferase 6A	8.96463	8.50052	8.87138	8.50879	419.152	-0.042493	0.908866	0.948115
Kdm3b	Kdm3b	277250	5830462I21Rik|JHDM2B|Jmjd1b|mKIAA1082	KDM3B lysine (K)-specific demethylase 3B	2.17313	2.31034	2.84197	4.34625	7.55757	1.35238	0.121376	0.353266
Keap1	Keap1	50868	INRF2|mKIAA0132	kelch-like ECH-associated protein 1	8.05772	6.74564	6.90749	6.44128	131.419	-0.727293	0.309631	0.521631
Kif2c	Kif2c	73804	4930402F02Rik|ESTM5|Knsl6|MCAK|X83316	kinesin family member 2C	2.17313	2.31034	2.88947	3.47119	6.5479	0.938597	0.0674431	0.278715
Kir3dl1/2	Kir3dl1/2	NA	NA	NA	2.17313	2.31034	2.84197	2.53107	5.51793	0.444788	0.212172	0.408821
Klrb1a	Klrb1a	17057	Ly55a|NKR-P1.7|NKR-P1A|NKRP12|Nkrp1-a|Nkrp1a|ly-55A	killer cell lectin-like receptor subfamily B member 1A	2.17313	2.31034	4.84046	4.47184	10.9203	2.41442	0.002978	0.0602038
Klrd1	Klrd1	16643	CD94	killer cell lectin-like receptor_ subfamily D_ member 1	7.22766	7.20506	6.27724	6.47168	111.077	-0.841904	0.045391	0.219874
Klrk1	Klrk1	27007	D6H12S2489E|NKG2-D|Nkg2d	killer cell lectin-like receptor subfamily K_ member 1	2.17313	6.0676	5.93687	6.34625	35.0407	2.0212	0.280963	0.485532
Kmo	Kmo	98256	AI046660	kynurenine 3-monooxygenase (kynurenine 3-hydroxylase)	2.17313	2.31034	4.79025	4.20867	10.3431	2.25773	0.00584265	0.0821524
Kmt2a	Kmt2a	214162	6430520K01|ALL-1|All1|Cxxc7|HRX|HTRX1|Mll|Mll1|mKIAA4050	lysine (K)-specific methyltransferase 2A	7.75816	7.44609	8.0568	7.80561	217.771	0.329084	0.345642	0.554808
Kmt2d	Kmt2d	381022	ALR|BC032281|BC058659|C430014K11Rik|KMT2B|Mll2|Mll4	lysine (K)-specific methyltransferase 2D	8.6427	8.60363	8.61383	8.54493	388.365	-0.0437879	0.873987	0.924441
Kmt2e	Kmt2e	69188	1810033J14Rik|9530077A04Rik|D230038D11Rik|Mll5|NKp44L	lysine (K)-specific methyltransferase 2E	8.96463	8.9551	9.05143	9.11554	519.75	0.123619	0.658386	0.795594
Kpna2	Kpna2	16647	2410044B12Rik|IPOA1|PTAC58|Rch1	karyopherin (importin) alpha 2	7.6427	7.33065	7.65507	8.1441	206.949	0.412907	0.307406	0.519051
Kras	Kras	16653	AI929937|K-ras|Ki-ras|Kras-2|Kras2|p21B|ras	v-Ki-ras2 Kirsten rat sarcoma viral oncogene homolog	7.6427	6.91552	7.40888	7.19052	156.433	0.0205876	0.961199	0.982208
Krt1	Krt1	16678	Krt-2.1|Krt2-1|Krt86	keratin 1	2.17313	2.31034	2.84197	3.47119	6.49422	0.914847	0.0780854	0.294989
Kyat1	Kyat1	NA	NA	NA	6.86505	2.31034	4.98277	5.58706	30.618	0.697219	0.726633	0.838768
Kyat3	Kyat3	NA	NA	NA	2.17313	2.31034	4.95977	4.34625	10.9084	2.41128	0.00514728	0.0802118
Kynu	Kynu	70789	4432411A05Rik	kynureninase (L-kynurenine hydrolase)	2.17313	2.31034	5.45845	5.64155	14.8858	3.30826	0.000811475	0.0337213
L2hgdh	L2hgdh	217666	BC016226	L-2-hydroxyglutarate dehydrogenase	6.6427	2.31034	4.47444	5.41041	26.1633	0.465902	0.807735	0.885144
Lag3	Lag3	16768	CD223|LAG-3|Ly66	lymphocyte-activation gene 3	2.17313	9.91558	10.617	10.6197	322.099	4.57402	0.225822	0.427632
Lama4	Lama4	16775	-	laminin_ alpha 4	7.22766	2.31034	3.78973	2.53107	15.6133	-1.6086	0.479472	0.666627
Lamb1	Lamb1	16777	C77966|C80098|C81607|D130003D08Rik|Lamb-1|Lamb1-1	laminin B1	2.17313	2.31034	3.88947	4.47184	9.26117	1.93892	0.00925418	0.0896905
Lamc1	Lamc1	226519	Lamb2	laminin_ gamma 1	9.22766	7.83314	7.36632	6.88667	227.299	-1.40391	0.107399	0.326561
Lamtor2	Lamtor2	83409	2010111E04Rik|AL022628|Mapbpip|P14|Rab25|Robld3	late endosomal/lysosomal adaptor_ MAPK and MTOR activator 2	8.3057	7.20506	8.54106	8.3786	275.824	0.70445	0.252381	0.45163
Lamtor4	Lamtor4	66096	0910001L09Rik|AV006840	late endosomal/lysosomal adaptor_ MAPK and MTOR activator 4	2.17313	2.31034	2.84197	2.53107	5.51793	0.444788	0.212172	0.408821
Lamtor5	Lamtor5	68576	1110003H18Rik|Hbxip|XIP	late endosomal/lysosomal adaptor_ MAPK and MTOR activator 5	9.01195	8.79006	8.86987	8.61464	452.455	-0.158751	0.615307	0.767083
Lat	Lat	16797	-	linker for activation of T cells	2.17313	2.31034	2.84197	2.53107	5.51793	0.444788	0.212172	0.408821
Lck	Lck	16818	Hck-3|Lsk|Lskt|p56<lck>|p56Lck	lymphocyte protein tyrosine kinase	2.17313	6.0676	4.56742	5.34625	23.241	0.836474	0.631876	0.78219
Ldha	Ldha	16828	Ldh1|Ldhm|l7R2	lactate dehydrogenase A	9.58131	10.1032	10.9766	10.6197	1278.49	0.955932	0.0688485	0.281414
Ldhb	Ldhb	16832	AI790582|H-Ldh|LDH-B|LDH-H|Ldh-2|Ldh2	lactate dehydrogenase B	9.89064	10.4039	10.5406	10.7322	1343.54	0.489147	0.231873	0.430374
Ldhc	Ldhc	16833	LDH-C4|Ldh-3|Ldh-x|Ldh3|Ldhc4	lactate dehydrogenase C	6.6427	2.31034	2.84197	2.53107	11.9714	-1.79	0.372087	0.570402
Lepr	Lepr	16847	LEPROT|Leprb|Modb1|OB-RGRP|Obr|db|diabetes|obese-like|obl	leptin receptor	7.22766	2.31034	3.07039	3.47119	16.2222	-1.49821	0.49674	0.684275
Lta	Lta	16992	LT|LT-[a]|LT-alpha|LT[a]|LTalpha|Ltx|TNF-beta|TNFSF1|Tnfb|Tnfsf1b|hlb382	lymphotoxin A	2.17313	2.31034	2.84197	2.53107	5.51793	0.444788	0.212172	0.408821
Lta4h	Lta4h	16993	-	leukotriene A4 hydrolase	8.45006	8.20511	8.21626	8.16284	306.25	-0.13803	0.644389	0.788035
Ltb	Ltb	16994	AI662801|LTbeta|Tnfc|Tnfsf3|p33	lymphotoxin B	6.37972	6.0676	4.59753	4.97407	45.4035	-1.43786	0.0173723	0.12486
Ltc4s	Ltc4s	17001	-	leukotriene C4 synthase	7.22766	7.0676	5.45845	5.93121	85.7004	-1.4528	0.0172338	0.12486
Ly86	Ly86	17084	MD-1|MD1	lymphocyte antigen 86	7.05778	12.2214	12.9135	12.9831	2510.81	3.30871	0.198695	0.408821
Ly96	Ly96	17087	ESOP-1|MD-2|MD2	lymphocyte antigen 96	6.37972	7.83314	7.7003	7.80561	172.41	0.646524	0.373888	0.570402
Map1lc3b	Map1lc3b	67443	1010001C15Rik|Atg8|LC3b|Map1lc3	microtubule-associated protein 1 light chain 3 beta	9.7016	8.74564	9.07009	8.91462	551.796	-0.231262	0.646113	0.788405
Map2k1	Map2k1	26395	MAPKK1|MEKK1|Mek1|Prkmk1	mitogen-activated protein kinase kinase 1	8.96463	9.0676	9.33909	9.04661	550.455	0.176737	0.571436	0.739309
Map2k2	Map2k2	26396	AA589381|MEK2|MK2|Prkmk2	mitogen-activated protein kinase kinase 2	8.5172	8.50052	8.80442	8.80558	403.642	0.296142	0.321648	0.532255
Map2k3	Map2k3	26397	AW212142|MEK3|MKK3|Prkmk3|mMKK3b	mitogen-activated protein kinase kinase 3	8.14522	7.55298	7.99384	8.3046	255.851	0.300126	0.467924	0.655444
Map3k12	Map3k12	26404	DLK|MUK|Zpk	mitogen-activated protein kinase kinase kinase 12	7.5172	6.33056	4.91361	5.20867	63.6686	-1.86274	0.0374351	0.202909
Mapk1	Mapk1	26413	9030612K14Rik|AA407128|AU018647|C78273|ERK|Erk2|MAPK2|PRKM2|Prkm1|p41mapk|p42mapk	mitogen-activated protein kinase 1	9.37968	8.3306	8.92223	8.66153	453.045	-0.0632643	0.90596	0.946449
Mapk8	Mapk8	26419	AI849689|JNK|JNK1|Prkm8|SAPK1	mitogen-activated protein kinase 8	8.75819	6.55305	7.09635	7.26181	170.941	-0.476542	0.633418	0.78219
Mapk8ip1	Mapk8ip1	19099	IB1|JIP-1|Jip1|Prkm8ip|Skip|mjip-2a	mitogen-activated protein kinase 8 interacting protein 1	7.96463	2.31034	4.26828	4.79338	28.5251	-0.606655	0.803924	0.884316
Mapkap1	Mapkap1	227743	AI591529|D230039K05Rik|Sin1	mitogen-activated protein kinase associated protein 1	7.37964	7.65256	7.37921	7.57327	180.539	-0.0398615	0.897269	0.939996
Mapt	Mapt	17762	AI413597|AW045860|Mtapt|Tau	microtubule-associated protein tau	7.96463	2.31034	3.73769	3.69377	21.5051	-1.42176	0.568153	0.73875
Mat1a	Mat1a	11720	AI046368|AdoMet|Ams|MAT|MATA1|SAMS|SAMS1	methionine adenosyltransferase I_ alpha	2.17313	2.31034	3.56803	2.53107	6.25774	0.807817	0.187191	0.408821
Mat2a	Mat2a	232087	D630045P18Rik	methionine adenosyltransferase II_ alpha	10.5496	10.79	10.5233	10.7165	1601.09	-0.04997	0.869426	0.924441
Mcat	Mcat	223722	AI225907|BC025519	malonyl CoA:ACP acyltransferase (mitochondrial)	2.17313	2.31034	6.37504	6.64169	20.7501	4.26663	0.000409027	0.0337213
Me2	Me2	107029	AW120568|D030040L20Rik|NAD-ME	malic enzyme 2_ NAD(+)-dependent_ mitochondrial	7.05778	2.31034	7.46246	7.09614	63.1923	2.59524	0.258058	0.460686
Mgst3	Mgst3	66447	2010012L10Rik|2010306B17Rik|2700004G04Rik|AA516734|GST-III	microsomal glutathione S-transferase 3	9.34314	7.33065	7.12216	7.11551	211.992	-1.21806	0.233493	0.432309
Mki67	Mki67	17345	D630048A14Rik|Ki-67|Ki67	antigen identified by monoclonal antibody Ki 67	2.17313	2.31034	5.26791	5.88679	15.0276	3.33562	0.00190966	0.0492561
Mlst8	Mlst8	56716	0610033N12Rik|AA409454|AI505104|AI851821|Gbl	MTOR associated protein_ LST8 homolog (S. cerevisiae)	6.6427	6.91552	4.88947	5.41041	62.4455	-1.62917	0.0150751	0.11625
Mlycd	Mlycd	56690	AI324784|Mcd	malonyl-CoA decarboxylase	7.75816	7.83314	7.09117	6.93109	169.294	-0.784518	0.0532669	0.240022
Mpc1	Mpc1	55951	0610006G08Rik|3830411I18Rik|Brp44l	mitochondrial pyruvate carrier 1	7.75816	8.60363	9.15005	8.99526	395.292	0.891764	0.119247	0.351266
Mpc2	Mpc2	70456	0610006C01Rik|2010002I07Rik|2610205H19Rik|AA108335|Brp44|ESTM43	mitochondrial pyruvate carrier 2	9.61233	8.44609	8.56007	8.62819	449.342	-0.435085	0.464444	0.65179
Mpo	Mpo	17523	mKIAA4033	myeloperoxidase	2.17313	7.55298	2.84197	2.53107	13.6875	-2.17653	0.378917	0.570402
Mras	Mras	17532	2900078C09Rik|AI326250	muscle and microspikes RAS	7.5172	7.83314	8.59182	8.41028	272.122	0.825882	0.0605524	0.258818
Ms4a1	Ms4a1	12482	AA960661|Cd20|Ly-44|Ms4a2	membrane-spanning 4-domains_ subfamily A_ member 1	2.17313	2.31034	2.84197	2.53107	5.51793	0.444788	0.212172	0.408821
Ms4a2	Ms4a2	14126	FcRB|Fce1b|Fcer1b|Fcrbeta|Ms4a1|fcERI	membrane-spanning 4-domains_ subfamily A_ member 2	6.37972	6.33056	2.84197	2.53107	22.9565	-3.66862	0.000680359	0.0337213
Ms4a4a	Ms4a4a	666907	EG666907	membrane-spanning 4-domains_ subfamily A_ member 4A	6.6427	6.74564	9.18844	8.00568	200.244	1.90289	0.033257	0.194345
Msh2	Msh2	17685	AI788990	mutS homolog 2 (E. coli)	8.58131	8.83311	6.75087	6.76938	212.846	-1.94709	0.00441785	0.073029
Msrb2	Msrb2	76467	2310050L06Rik|Mrsb|Msrb|Pilb	methionine sulfoxide reductase B2	6.37972	7.55298	6.56758	6.7447	112.302	-0.310213	0.597919	0.75783
Mtf1	Mtf1	17764	MTF-1|Thyls	metal response element binding transcription factor 1	2.17313	6.0676	6.70377	6.99526	44.7848	2.72915	0.17202	0.408821
Mtor	Mtor	56717	2610315D21Rik|AI327068|FRAP|FRAP2|Frap1|RAFT1|RAPT1|flat	mechanistic target of rapamycin (serine/threonine kinase)	6.37972	7.20506	6.87135	6.41024	105.171	-0.151597	0.757182	0.855114
Myb	Myb	17863	AI550390|M16449|c-myb	myeloblastosis oncogene	2.17313	2.31034	2.84197	2.53107	5.51793	0.444788	0.212172	0.408821
Mybl1	Mybl1	17864	A-myb|G1-419-6|repro9	myeloblastosis oncogene-like 1	2.17313	2.31034	3.9364	2.53107	6.67022	0.992002	0.196787	0.408821
Mybl2	Mybl2	17865	B-Myb|Bmyb	myeloblastosis oncogene-like 2	2.17313	6.74564	2.84197	4.34625	16.2994	-0.865274	0.679803	0.810013
Myc	Myc	17869	AU016757|Myc2|Niard|Nird|bHLHe39	myelocytomatosis oncogene	2.17313	8.83311	8.13494	7.99526	110.21	2.56198	0.398352	0.587149
Mycl	Mycl	16918	AW536278|L-myc|Lmyc-1|Lmyc1|Mycl1|bHLHe38	v-myc myelocytomatosis viral oncogene homolog_ lung carcinoma derived (avian)	7.05778	7.83314	6.07017	6.09614	108.707	-1.3623	0.0371645	0.202909
Mycn	Mycn	18109	N-myc|Nmyc|Nmyc-1|Nmyc1|bHLHe37|c-nmyc	v-myc myelocytomatosis viral related oncogene_ neuroblastoma derived (avian)	2.17313	2.31034	2.84197	2.53107	5.51793	0.444788	0.212172	0.408821
Myd88	Myd88	17874	-	myeloid differentiation primary response gene 88	2.17313	8.74564	8.84373	9.06663	147.777	3.4958	0.266069	0.469385
Naalad2	Naalad2	72560	2700022G20Rik|D9Ertd285e|Folh1b|GCP3|GCPIII|NAADALASE2|NAALADASE2	N-acetylated alpha-linked acidic dipeptidase 2	7.75816	8.0676	7.22101	7.54496	200.566	-0.52989	0.178254	0.408821
Nadk	Nadk	192185	4432404C02Rik|BC004012	NAD kinase	8.05772	8.0676	9.17123	8.87541	372.989	0.960661	0.0367873	0.202909
Nadk2	Nadk2	68646	MNADK|Nadkd1	NAD kinase 2_ mitochondrial	6.86505	6.33056	7.17243	6.64169	107.816	0.309253	0.482207	0.666711
Naglu	Naglu	27419	-	alpha-N-acetylglucosaminidase (Sanfilippo disease IIIB)	7.6427	9.50054	10.5155	10.4471	737.474	1.90965	0.0846806	0.302374
Nat8l	Nat8l	269642	1110038O08Rik|Shati	N-acetyltransferase 8-like	8.3057	6.91552	7.56384	7.1535	179.102	-0.251936	0.712011	0.830865
Ncaph	Ncaph	215387	A730011O11Rik|Brrn1|HCAP-H|mKIAA0074	non-SMC condensin I complex_ subunit H	6.6427	6.33056	5.37504	5.20867	59.2705	-1.19477	0.0223652	0.144217
Ncoa2	Ncoa2	17978	D1Ertd433e|GRIP-1|Grip1|KAT13C|NCoA-2|SRC-2|TIF2|bHLHe75	nuclear receptor coactivator 2	7.37964	7.44609	7.50621	7.5306	176.758	0.10554	0.704793	0.82631
Ncor1	Ncor1	20185	5730405M06Rik|A230020K14Rik|N-CoR|RIP13|Rxrip13|mKIAA1047	nuclear receptor co-repressor 1	8.3057	7.91558	8.82027	8.58022	339.071	0.589609	0.147898	0.40375
Ncr1	Ncr1	17086	Ly94|NKp46	natural cytotoxicity triggering receptor 1	2.17313	2.31034	3.50589	4.20867	8.2793	1.61555	0.0205185	0.135822
Ndc1	Ndc1	72787	2810475A17Rik|AI450313|Tmem48	NDC1 transmembrane nucleoporin	6.37972	2.31034	5.90159	5.7447	33.9206	1.47811	0.425666	0.608776
Ndufa1	Ndufa1	54405	1810049F12Rik|MWFE	NADH dehydrogenase (ubiquinone) 1 alpha subcomplex_ 1	9.83911	9.17193	10.2091	10.2531	934.652	0.725535	0.134978	0.379562
Ndufa11	Ndufa11	69875	2010012C24Rik|AV006275|B14.7	NADH dehydrogenase (ubiquinone) 1 alpha subcomplex 11	2.17313	2.31034	3.88947	4.47184	9.26117	1.93892	0.00925418	0.0896905
Ndufa12	Ndufa12	66414	2410011G03Rik|AW112974	NADH dehydrogenase (ubiquinone) 1 alpha subcomplex_ 12	9.30567	7.91558	9.10418	9.15353	467.797	0.518226	0.449783	0.637193
Ndufa13	Ndufa13	67184	2700054G14Rik|AU022060|CDA016|CGI-39|GRIM-19|Grim19	NADH dehydrogenase (ubiquinone) 1 alpha subcomplex_ 13	9.48402	8.3306	9.11577	9.0913	513.929	0.196227	0.729556	0.840531
Ndufa2	Ndufa2	17991	AV000592|B8|C1-B8|CI-B8	NADH dehydrogenase (ubiquinone) 1 alpha subcomplex_ 2	9.34314	8.69985	9.38886	9.13466	564.812	0.240261	0.561472	0.732951
Ndufa3	Ndufa3	66091	1010001M12Rik|1700022J01Rik	NADH dehydrogenase (ubiquinone) 1 alpha subcomplex_ 3	10.0119	9.20508	9.67525	9.39453	760.973	-0.0736231	0.871661	0.924441
Ndufa4	Ndufa4	17992	MLRQ	NADH dehydrogenase (ubiquinone) 1 alpha subcomplex_ 4	10.5335	8.65256	9.10677	9.09619	651.333	-0.491542	0.571898	0.739309
Ndufa6	Ndufa6	67130	14kDa|2700038D15Rik|B230217P19Rik	NADH dehydrogenase (ubiquinone) 1 alpha subcomplex_ 6 (B14)	8.70162	7.99356	7.81237	8.0864	283.752	-0.398204	0.37976	0.570402
Ndufa7	Ndufa7	66416	14.5kDa|2400007M02Rik|CI-B14.5a	NADH dehydrogenase (ubiquinone) 1 alpha subcomplex_ 7 (B14.5a)	8.37968	7.83314	8.35984	8.47917	307.184	0.313093	0.415526	0.603394
Ndufb10	Ndufb10	68342	0610011B04Rik|22kDa|PDSW	NADH dehydrogenase (ubiquinone) 1 beta subcomplex_ 10	9.45006	8.55301	9.29893	9.19508	558.058	0.245469	0.610807	0.764751
Ndufb11	Ndufb11	104130	D5Bwg0566e|D5Bwg0577e|NP15.6|Np15	NADH dehydrogenase (ubiquinone) 1 beta subcomplex_ 11	8.3057	7.99356	8.37712	8.35434	306.062	0.216102	0.495318	0.683575
Ndufb2	Ndufb2	68198	1810011O01Rik|8kDa|AGGG|AI325567|CI-AGGG	NADH dehydrogenase (ubiquinone) 1 beta subcomplex_ 2	8.70162	7.65256	8.35984	8.44133	312.743	0.223493	0.674756	0.808842
Ndufb4	Ndufb4	68194	0610006N12Rik|1300010H20Rik	NADH dehydrogenase (ubiquinone) 1 beta subcomplex 4	7.5172	7.0676	7.45022	7.45656	165.753	0.160994	0.636156	0.78219
Ndufb7	Ndufb7	66916	1110002H15Rik	NADH dehydrogenase (ubiquinone) 1 beta subcomplex_ 7	9.7016	8.44609	9.27612	9.12034	562.629	0.124387	0.837301	0.903753
Ndufb8	Ndufb8	67264	2900010I05Rik|AI987932	NADH dehydrogenase (ubiquinone) 1 beta subcomplex 8	9.94039	8.91558	9.30458	9.23103	651.623	-0.16018	0.757942	0.855114
Ndufs7	Ndufs7	75406	1010001M04Rik	NADH dehydrogenase (ubiquinone) Fe-S protein 7	9.78566	9.03105	9.09117	8.75709	574.533	-0.484229	0.319497	0.530531
Ndufs8	Ndufs8	225887	BC021616|CI-23kD|TYKY	NADH dehydrogenase (ubiquinone) Fe-S protein 8	9.05775	8.91558	9.23412	9.12034	541.925	0.190568	0.518151	0.699626
Nedd8	Nedd8	18002	Rub1	neural precursor cell expressed_ developmentally down-regulated gene 8	9.45006	8.3306	8.62469	8.864	451.11	-0.145987	0.794928	0.878296
Neu1	Neu1	18010	AA407268|AA407316|Aglp|Apl|Bat-7|Bat7|G9|Map-2|Neu|Neu-1	neuraminidase 1	7.5172	8.38952	8.88953	9.0913	355.053	1.03706	0.09095	0.314535
Nfat5	Nfat5	54446	AI225870|B130038B15Rik|CAG-8|CAG80|NFATL1|OREBP|TonEBP|mKIAA0827|nfatz	nuclear factor of activated T cells 5	8.14522	7.55298	6.97131	7.01603	171.419	-0.855427	0.0833844	0.302374
Nfe2l2	Nfe2l2	18024	Nrf2	nuclear factor_ erythroid derived 2_ like 2	2.17313	8.38952	9.62289	9.47919	170.802	4.26972	0.175032	0.408821
Nfkb1	Nfkb1	18033	NF-KB1|NF-kappaB|NF-kappaB1|p105|p50|p50/p105	nuclear factor of kappa light polypeptide gene enhancer in B cells 1_ p105	7.05778	8.38952	8.59182	8.64162	288.052	0.89307	0.216872	0.413358
Nfkb2	Nfkb2	18034	NF-kappaB2|lyt|p49|p49/p100|p50B|p52	nuclear factor of kappa light polypeptide gene enhancer in B cells 2_ p49/p100	7.37964	9.13796	9.48049	9.84962	498.665	1.40625	0.151788	0.408821
Nfs1	Nfs1	18041	AA987187|m-Nfs1|m-Nfsl	nitrogen fixation gene 1 (S. cerevisiae)	7.37964	7.0676	7.32697	7.32966	154.983	0.104698	0.733119	0.841063
Ngfr	Ngfr	18053	LNGFR|Tnfrsf16|p75|p75NGFR|p75NTR	nerve growth factor receptor (TNFR superfamily_ member 16)	6.37972	2.31034	2.84197	2.53107	11.4381	-1.65851	0.378532	0.570402
Nkg7	Nkg7	72310	2500004F03Rik	natural killer cell group 7 sequence	2.17313	2.31034	4.93687	5.88679	14.1898	3.1701	0.00479657	0.0763369
Nme1	Nme1	18102	AL024257|NDPK-A|NM23-M1|NM23A	NME/NM23 nucleoside diphosphate kinase 1	7.05778	6.0676	6.59738	6.55919	95.0414	0.0155986	0.97523	0.986054
Nme2	Nme2	18103	NM23-H2|NM23B|nm23-M2	NME/NM23 nucleoside diphosphate kinase 2	9.73018	9.57854	10.2859	10.3046	1006.26	0.640854	0.084891	0.302374
Nod2	Nod2	257632	ACUG|BLAU|CD|Card15|F830032C23Rik|IBD1|Nlrc2	nucleotide-binding oligomerization domain containing 2	6.6427	2.31034	5.02724	5.05658	27.0811	0.565392	0.763308	0.858578
Nos1	Nos1	18125	2310005C01Rik|N-NOS|NC-NOS|NO|NOS|NOS-I|Nos-1|bNOS|nNOS	nitric oxide synthase 1_ neuronal	6.6427	2.31034	2.84197	2.53107	11.9714	-1.79	0.372087	0.570402
Nos2	Nos2	18126	MAC-NOS|NOS-II|Nos-2|Nos2a|i-NOS|iNOS	nitric oxide synthase 2_ inducible	8.6427	8.74564	3.73769	6.01592	110.315	-3.81737	0.023035	0.146019
Nos3	Nos3	18127	2310065A03Rik|Nos-3|eNOS|ecNOS	nitric oxide synthase 3_ endothelial cell	8.58131	6.0676	3.84097	2.53107	38.193	-4.13844	0.0323552	0.192077
Nox1	Nox1	237038	GP91-2|MOX1|NOH-1|NOH1|NOX1a|NOX1alpha|Nox-1	NADPH oxidase 1	2.17313	2.31034	3.56803	3.47119	7.36493	1.27788	0.0138965	0.11177
Nox3	Nox3	224480	GP91-3|het|nmf250	NADPH oxidase 3	2.17313	2.31034	2.84197	3.47119	6.49422	0.914847	0.0780854	0.294989
Nox4	Nox4	50490	AI648021	NADPH oxidase 4	2.17313	2.31034	2.84197	2.53107	5.51793	0.444788	0.212172	0.408821
Npm1	Npm1	18148	B23|NO38|Npm	nucleophosmin 1	9.83911	11.1465	11.834	11.8747	2309.86	1.36153	0.0924242	0.315677
Npr1	Npr1	18160	AI893888|GC-A|NPR-A|NPRA|Pndr	natriuretic peptide receptor 1	2.17313	6.33056	2.88947	2.53107	11.1661	-1.54157	0.418083	0.603719
Npr2	Npr2	230103	GC-B|GC-B2|GC-B3|cn|mNPR-B|pwe	natriuretic peptide receptor 2	7.22766	2.31034	4.23036	4.34625	23.0813	-0.4807	0.820544	0.893085
Nqo1	Nqo1	18104	AV001255|Dia4|Dtd|Nmo-1|Nmo1|Nmor1|Ox-1|Ox1|Qr1	NAD(P)H dehydrogenase_ quinone 1	2.17313	2.31034	3.37434	3.88655	7.65334	1.38871	0.0209543	0.137489
Nr2f1	Nr2f1	13865	COUP-TF1|COUP-TFI|COUPTFA|EAR3|Erbal3|SVP44|Tcfcoup1	nuclear receptor subfamily 2_ group F_ member 1	6.6427	2.31034	3.07039	2.53107	12.4548	-1.67579	0.401713	0.589179
Nras	Nras	18176	AV095280|N-ras	neuroblastoma ras oncogene	8.3057	7.74564	8.58811	8.55915	315.097	0.547962	0.195257	0.408821
Nrf1	Nrf1	18181	C87038|D6Ertd415e	nuclear respiratory factor 1	8.37968	7.55298	7.45837	7.26181	202.701	-0.60624	0.238416	0.436976
Nsd1	Nsd1	18193	AI528500|KMT3B	nuclear receptor-binding SET-domain protein 1	8.3057	8.69985	8.75248	8.46418	376.251	0.105556	0.76042	0.856618
Nt5e	Nt5e	23959	2210401F01Rik|AI447961|CD73|NT|Nt5|eNT	5' nucleotidase_ ecto	2.17313	2.31034	3.88947	4.20867	8.84832	1.80734	0.00658206	0.0855193
Nup153	Nup153	218210	B130015D15Rik|C88147	nucleoporin 153	8.14522	8.44609	8.53531	8.65492	348.59	0.299463	0.363655	0.570402
Nup205	Nup205	70699	3830404O05Rik|AV248391|mKIAA0225	nucleoporin 205	2.17313	6.33056	7.2115	6.64169	48.1418	2.67475	0.201812	0.408821
Nup62	Nup62	18226	D7Ertd649e|Nupc1|p62	nucleoporin 62	2.17313	6.91552	7.22583	6.9528	56.3686	2.54499	0.264703	0.468079
Oat	Oat	18242	AI194874	ornithine aminotransferase	7.6427	8.3306	8.55628	8.39451	300.458	0.488738	0.279237	0.485532
Odc1	Odc1	18263	ODC	ornithine decarboxylase_ structural 1	8.3057	8.83311	8.96278	9.23103	456.084	0.527501	0.216796	0.413358
Ogdh	Ogdh	18293	2210403E04Rik|2210412K19Rik|AA409584|d1401|mKIAA4192	oxoglutarate (alpha-ketoglutarate) dehydrogenase (lipoamide)	7.86511	8.20511	8.0964	7.98476	262.804	0.00546776	0.986059	0.992695
Ogdhl	Ogdhl	239017	-	oxoglutarate dehydrogenase-like	8.14522	2.31034	2.84197	2.53107	15.5318	-2.54126	0.347659	0.555973
Otc	Otc	18416	AI265390|Sf|spf	ornithine transcarbamylase	2.17313	2.31034	2.84197	4.05658	7.18758	1.20754	0.106957	0.326546
Pah	Pah	18478	AW106920	phenylalanine hydroxylase	2.17313	2.31034	2.84197	2.53107	5.51793	0.444788	0.212172	0.408821
Pck1	Pck1	18534	AI265463|PEPCK|Pck-1	phosphoenolpyruvate carboxykinase 1_ cytosolic	2.17313	2.31034	2.84197	2.53107	5.51793	0.444788	0.212172	0.408821
Pck2	Pck2	74551	1810010O14Rik|9130022B02Rik|PEPCK-M	phosphoenolpyruvate carboxykinase 2 (mitochondrial)	7.6427	7.65256	7.82184	7.80561	212.406	0.166096	0.55597	0.72831
Pclaf	Pclaf	NA	NA	NA	2.17313	2.31034	4.93687	5.47184	13.2053	2.96262	0.00227027	0.0566054
Pdcd1	Pdcd1	18566	Ly101|PD-1|Pdc1	programmed cell death 1	2.17313	6.55305	8.4543	8.37056	83.735	4.04934	0.0969066	0.319729
Pdcd1lg2	Pdcd1lg2	58205	B7-DC|Btdc|F730015O22Rik|PD-L2	programmed cell death 1 ligand 2	2.17313	6.0676	3.30451	3.47119	13.4927	-0.732512	0.667937	0.803243
Pdgfb	Pdgfb	18591	PDGF-B|Sis	platelet derived growth factor_ B polypeptide	9.10213	9.95511	10.0905	10.2961	929.925	0.664694	0.212488	0.408821
Pdgfrb	Pdgfrb	18596	AI528809|CD140b|PDGFR-1|Pdgfr	platelet derived growth factor receptor_ beta polypeptide	7.75816	6.33056	4.30451	4.47184	52.5736	-2.65618	0.0202403	0.135176
Pdha1	Pdha1	18597	Pdha-1	pyruvate dehydrogenase E1 alpha 1	10.035	9.20508	8.28868	8.40242	505.933	-1.27451	0.0499343	0.232137
Pdk1	Pdk1	228026	B830012B01|D530020C15Rik	pyruvate dehydrogenase kinase_ isoenzyme 1	7.22766	8.74564	8.71905	8.7447	328.389	0.745221	0.329246	0.539516
Pdk2	Pdk2	18604	-	pyruvate dehydrogenase kinase_ isoenzyme 2	9.14522	6.91552	6.07017	6.17213	134.901	-1.90922	0.12194	0.353532
Pdk3	Pdk3	236900	2610001M10Rik|AI035637	pyruvate dehydrogenase kinase_ isoenzyme 3	7.22766	6.33056	6.65507	6.55919	103.474	-0.171986	0.718186	0.835464
Pdk4	Pdk4	27273	AV005916	pyruvate dehydrogenase kinase_ isoenzyme 4	7.6427	2.31034	5.17233	4.97407	32.5562	0.0966781	0.966266	0.983645
Pdp1	Pdp1	381511	Gm1024|Ppm2c	pyruvate dehyrogenase phosphatase catalytic subunit 1	6.37972	6.33056	5.5373	5.2791	58.9602	-0.946944	0.036354	0.202909
Pdpk1	Pdpk1	18607	Pdk1	3-phosphoinositide dependent protein kinase 1	6.86505	6.91552	6.99944	7.1535	126.534	0.186182	0.524176	0.705186
Pebp1	Pebp1	23980	HCNP|Pbp|Pbp1|Pbpr|Rkip	phosphatidylethanolamine binding protein 1	8.58131	8.60363	9.42454	9.41811	514.454	0.828855	0.0422028	0.212252
Pemt	Pemt	18618	PEAMT|PEMT2|Pempt|Pempt2	phosphatidylethanolamine N-methyltransferase	6.37972	2.31034	3.37434	3.88655	15.8646	-0.714585	0.689814	0.817719
Pfkfb1	Pfkfb1	18639	PFK/FBPase 1	6-phosphofructo-2-kinase/fructose-2_6-biphosphatase 1	2.17313	2.31034	4.0268	4.69432	9.85699	2.11883	0.00861215	0.0887254
Pfkl	Pfkl	18641	AA407869|ATP-PFK|PFK-L	phosphofructokinase_ liver_ B-type	6.6427	7.44609	8.27724	7.8525	188.006	1.02047	0.096404	0.319729
Pfkm	Pfkm	18642	AI131669|ATP-PFK|PFK-A|PFK-M|Pfk-4|Pfk4|Pfka|Pfkx	phosphofructokinase_ muscle	8.5172	6.0676	4.44228	4.47184	58.6772	-2.83534	0.0602921	0.258818
Pgam2	Pgam2	56012	-	phosphoglycerate mutase 2	2.17313	2.31034	2.84197	2.53107	5.51793	0.444788	0.212172	0.408821
Pgd	Pgd	110208	0610042A05Rik|AU019875|C78335	phosphogluconate dehydrogenase	7.37964	8.83311	9.83362	9.60097	481.648	1.61092	0.0785254	0.295161
Pgk1	Pgk1	18655	Pgk-1	phosphoglycerate kinase 1	9.6427	8.0676	8.9441	8.5378	445.119	-0.1142	0.878229	0.926538
Pgm1	Pgm1	66681	3230402E02Rik|Pgm-1|Pgm2	phosphoglucomutase 1	7.6427	6.91552	6.78359	6.66803	128.219	-0.5533	0.240322	0.437374
Phgdh	Phgdh	236539	3-PGDH|3PGDH|4930479N23|A10|PGAD|PGD|PGDH|SERA	3-phosphoglycerate dehydrogenase	7.6427	8.79006	7.94556	8.27044	286.46	-0.10838	0.851236	0.90975
Pik3c2a	Pik3c2a	18704	Cpk-m|PI3KC2	phosphatidylinositol 3-kinase_ C2 domain containing_ alpha polypeptide	9.14522	8.55301	8.04062	8.17213	356.497	-0.742744	0.116443	0.348398
Pik3ca	Pik3ca	18706	6330412C24Rik|caPI3K|p110|p110alpha	phosphatidylinositol 3-kinase_ catalytic_ alpha polypeptide	7.75816	7.33065	8.09898	8.10591	226.509	0.558042	0.15756	0.408821
Pik3cb	Pik3cb	74769	1110001J02Rik|AI447572|p110beta	phosphatidylinositol 3-kinase_ catalytic_ beta polypeptide	7.22766	8.0676	9.23412	9.06663	337.561	1.50275	0.0336537	0.195139
Pik3cd	Pik3cd	18707	2410099E07Rik|2610208K16Rik|AW545373|p110delta	phosphatidylinositol 3-kinase catalytic delta polypeptide	2.17313	7.65256	8.03793	8.05664	89.2675	3.13444	0.238935	0.436976
Pik3r1	Pik3r1	18708	PI3K|p50alpha|p55alpha|p85alpha	phosphatidylinositol 3-kinase_ regulatory subunit_ polypeptide 1 (p85 alpha)	8.6427	9.36036	8.60285	8.82925	464.26	-0.285486	0.513726	0.699626
Pik3r2	Pik3r2	18709	p85beta	phosphatidylinositol 3-kinase_ regulatory subunit_ polypeptide 2 (p85 beta)	7.5172	7.65256	7.1823	7.42593	174.187	-0.280765	0.379331	0.570402
Pik3r3	Pik3r3	18710	AA414954|p55pik	phosphatidylinositol 3 kinase_ regulatory subunit_ polypeptide 3 (p55)	8.14522	6.33056	4.50589	4.34625	56.964	-2.81182	0.0304809	0.185363
Pik3r4	Pik3r4	75669	2210010O15Rik|C730038E05Rik|C85833|D9Ertd418e	phosphatidylinositol 3 kinase_ regulatory subunit_ polypeptide 4_ p150	8.14522	7.44609	7.93976	7.65492	222.32	0.00168411	0.996813	0.998148
Pklr	Pklr	18770	Pk-1|Pk1|R-PK	pyruvate kinase liver and red blood cell	6.37972	2.31034	2.84197	2.53107	11.4381	-1.65851	0.378532	0.570402
Pkm	Pkm	18746	AA414905|AL024370|AL024424|Pk-2|Pk-3|Pk3|Pkm2	pyruvate kinase_ muscle	11.7857	10.4322	11.2836	11.1119	2277.65	0.0888409	0.89002	0.935021
Pla2g15	Pla2g15	192654	ACS|C87498|LLPL|Lpla2|Lypla3	phospholipase A2_ group XV	7.05778	9.44609	10.099	10.1204	580.358	1.85773	0.146288	0.402292
Plcg1	Plcg1	18803	AI894140|Cded|Plc-1|Plc-gamma1|Plcg-1	phospholipase C_ gamma 1	9.51718	7.0676	6.75087	6.88667	188.129	-1.47361	0.230636	0.429144
Plk1	Plk1	18817	Plk|STPK13	polo-like kinase 1	2.17313	2.31034	3.30451	4.20867	7.99536	1.51486	0.0369427	0.202909
Pnoc	Pnoc	18155	N/OFQ|Npnc1|OFQ/N	prepronociceptin	6.86505	6.0676	2.84197	4.47184	33.3963	-2.80942	0.0302618	0.185363
Pnp	Pnp	18950	AL024301|AU015798|Np|Np-1|Np-2|Pnp1	purine-nucleoside phosphorylase	6.86505	6.0676	6.0594	5.34625	67.864	-0.763501	0.21212	0.408821
Pole	Pole	18973	-	polymerase (DNA directed)_ epsilon	6.6427	2.31034	3.50589	4.79338	19.8777	-0.326888	0.866611	0.923397
Pparg	Pparg	19016	Nr1c3|PPAR-gamma|PPAR-gamma2|PPARgamma|PPARgamma2	peroxisome proliferator activated receptor gamma	6.6427	2.31034	2.84197	2.53107	11.9714	-1.79	0.372087	0.570402
Ppargc1a	Ppargc1a	19017	A830037N07Rik|ENSMUSG00000079510|Gm11133|PGC-1|PGC-1v|Pgc-1alpha|Pgc1|Pgco1|Ppargc1	peroxisome proliferative activated receptor_ gamma_ coactivator 1 alpha	7.37964	2.31034	4.93687	4.88655	29.4124	0.0667226	0.975508	0.986054
Ppat	Ppat	231327	5730454C12Rik|AA408689|AA675351|AI507113|C79945	phosphoribosyl pyrophosphate amidotransferase	6.6427	6.33056	6.30451	6.24432	83.316	-0.212216	0.503711	0.690066
Ppm1a	Ppm1a	19042	2310003C21Rik|2900017D14Rik|AI427932|AU017636|MMPa-2|MPPa-1	protein phosphatase 1A_ magnesium dependent_ alpha isoform	10.1663	8.74564	8.85761	8.73846	559.113	-0.657923	0.358975	0.568914
Prdx1	Prdx1	18477	MSP23|NkefA|OSF-3|OSF3|PAG|Paga|PrdxI|PrxI|TDX2|TPxA|Tdpx2|prx1	peroxiredoxin 1	2.17313	2.31034	7.02159	6.76938	23.7295	4.65375	0.000302744	0.0337213
Prdx5	Prdx5	54683	AOEB166|AOPP|Pmp20|Prdx6|PrxV	peroxiredoxin 5	9.73018	9.87494	10.8733	11.0134	1326.09	1.1408	0.0200297	0.135176
Prf1	Prf1	18646	Pfn|Pfp|Prf-1	perforin 1 (pore forming protein)	2.17313	2.31034	2.98185	3.47119	6.65356	0.984786	0.0504971	0.232137
Prim1	Prim1	19075	AI324982	DNA primase_ p49 subunit	6.37972	2.31034	5.30451	4.20867	23.4386	0.41156	0.821203	0.893085
Prim2	Prim2	19076	AI323589	DNA primase_ p58 subunit	7.37964	6.33056	6.39197	6.13463	94.301	-0.591796	0.312577	0.524853
Prkaa1	Prkaa1	105787	AI194361|AI450832|AL024255|AMPKalpha1|C130083N04Rik	protein kinase_ AMP-activated_ alpha 1 catalytic subunit	8.22766	8.0676	7.65155	7.71959	241.621	-0.462056	0.170123	0.408821
Prkaa2	Prkaa2	108079	2310008I11Rik|A830082D05|AMPKalpha2	protein kinase_ AMP-activated_ alpha 2 catalytic subunit	6.86505	6.55305	2.84197	2.53107	25.9522	-4.02253	0.000665146	0.0337213
Prkab1	Prkab1	19079	1300015D22Rik|AU021155|E430008F22	protein kinase_ AMP-activated_ beta 1 non-catalytic subunit	7.75816	6.74564	6.90147	7.11551	140.089	-0.243408	0.644756	0.788035
Prkab2	Prkab2	108097	5730553K21Rik|AW049591|BB124140	protein kinase_ AMP-activated_ beta 2 non-catalytic subunit	6.6427	6.33056	6.98823	7.32966	113.205	0.672316	0.113974	0.34376
Prkag1	Prkag1	19082	AA571379|BB036179|Prkaac	protein kinase_ AMP-activated_ gamma 1 non-catalytic subunit	7.75816	6.55305	6.60466	6.69404	119.634	-0.506251	0.41273	0.602089
Prkag2	Prkag2	108099	2410051C13Rik|AAKG|AAKG2|AI854673|H91620p|WPWS	protein kinase_ AMP-activated_ gamma 2 non-catalytic subunit	2.17313	2.31034	5.24945	4.97407	12.7882	2.87002	0.00145764	0.0490173
Prkcg	Prkcg	18752	PKCgamma|Pkcc|Prkcc	protein kinase C_ gamma	2.17313	2.31034	3.73769	2.53107	6.44444	0.892644	0.191424	0.408821
Prkn	Prkn	NA	NA	NA	6.86505	6.0676	5.853	5.69404	69.5473	-0.692803	0.182045	0.408821
Prodh2	Prodh2	56189	2510028N04Rik|2510038B11Rik|MmPOX|MmPOX1|POX1	proline dehydrogenase (oxidase) 2	2.17313	2.31034	2.84197	3.69377	6.7496	1.02614	0.0881964	0.306841
Prps1	Prps1	19139	2310010D17Rik|C76571|C76678|PRS-I|Prps-1	phosphoribosyl pyrophosphate synthetase 1	6.86505	2.31034	6.24012	6.64169	45.7057	1.85321	0.378601	0.570402
Prr5	Prr5	109270	AU043908|Arhgap8|C030017C09Rik|C78947|Protor-1|Protor1	proline rich 5 (renal)	6.37972	2.31034	4.44228	4.20867	20.1856	-0.0195558	0.991109	0.996437
Psat1	Psat1	107272	D8Ertd814e|EPIP|PSA|Psat	phosphoserine aminotransferase 1	9.51718	8.44609	9.43694	9.20865	568.972	0.341161	0.541104	0.712581
Psma3	Psma3	19167	Lmpc8	proteasome (prosome_ macropain) subunit_ alpha type 3	9.75819	9.33063	10.1463	10.2244	932.438	0.640912	0.120748	0.352811
Psma7	Psma7	26444	C6-I	proteasome (prosome_ macropain) subunit_ alpha type 7	8.45006	8.55301	8.85916	8.73224	401.322	0.294163	0.337149	0.544682
Psmb1	Psmb1	19170	AA409053|C81484|Lmpc5	proteasome (prosome_ macropain) subunit_ beta type 1	7.5172	7.20506	6.90147	7.19052	147.397	-0.315135	0.370969	0.570402
Psmb10	Psmb10	19171	Mecl-1|Mecl1	proteasome (prosome_ macropain) subunit_ beta type 10	7.96463	8.60363	8.4543	8.19962	316.387	0.0428333	0.914895	0.951797
Psmb3	Psmb3	26446	AL033320|C10-II	proteasome (prosome_ macropain) subunit_ beta type 3	8.22766	8.38952	8.9119	8.97948	395.393	0.637098	0.0877149	0.306841
Psmc1	Psmc1	19179	AI325227|P26s4|Rpt2/S4|S4|rpt2	protease (prosome_ macropain) 26S subunit_ ATPase 1	8.86511	8.91558	9.03249	8.88673	486.056	0.0692622	0.806432	0.885144
Psmd13	Psmd13	23997	S11	proteasome (prosome_ macropain) 26S subunit_ non-ATPase_ 13	8.3057	8.50052	8.33579	8.35434	331.781	-0.0580452	0.839633	0.904841
Psme2	Psme2	19188	AA589371|AI788882|PA28b	proteasome (prosome_ macropain) activator subunit 2 (PA28 beta)	8.37968	9.26922	10.3336	10.2064	748.17	1.44554	0.040536	0.20911
Psph	Psph	100678	AI480570|PSP|PSPase	phosphoserine phosphatase	6.6427	2.31034	5.8775	6.24432	38.5515	1.58439	0.423393	0.606701
Pten	Pten	19211	2310035O07Rik|A130070J02Rik|AI463227|B430203M17Rik|MMAC1|TEP1	phosphatase and tensin homolog	9.94039	9.57854	9.67613	9.63156	835.592	-0.105619	0.739313	0.845644
Ptger4	Ptger4	19219	EP4|Ptgerep4	prostaglandin E receptor 4 (subtype EP4)	2.17313	7.65256	8.82814	8.65492	113.55	3.82869	0.170157	0.408821
Ptges	Ptges	64292	2410099E23Rik|D2Ertd369e|Pges|mPGES|mPGES-1	prostaglandin E synthase	7.05778	6.33056	3.98277	3.88655	39.7922	-2.75951	0.00436929	0.073029
Ptgs1	Ptgs1	19224	COX1|Cox-1|Cox-3|PGHS-1|PHS 1|Pghs1	prostaglandin-endoperoxide synthase 1	7.5172	10.9156	10.0807	10.3151	835.87	0.981493	0.520954	0.702115
Ptgs2	Ptgs2	19225	COX2|Cox-2|PES-2|PGHS-2|PHS II|PHS-2|Pghs2|TIS10|gripghs	prostaglandin-endoperoxide synthase 2	2.17313	7.55298	8.71565	9.62483	129.486	4.30719	0.13434	0.379194
Ptk2	Ptk2	14083	FAK|FRNK|Fadk|mKIAA4203|p125FAK	PTK2 protein tyrosine kinase 2	8.22766	6.55305	5.23074	5.13463	78.0606	-2.20767	0.047678	0.22861
Ptk6	Ptk6	20459	BRK|Sik|Tksk|tks	PTK6 protein tyrosine kinase 6	2.17313	2.31034	2.84197	2.53107	5.51793	0.444788	0.212172	0.408821
Ptpn5	Ptpn5	19259	Step	protein tyrosine phosphatase_ non-receptor type 5	7.6427	2.31034	2.84197	2.53107	14.2365	-2.29	0.354098	0.563543
Ptprc	Ptprc	19264	B220|CD45R|Cd45|L-CA|Ly-5|Lyt-4|T200|loc	protein tyrosine phosphatase_ receptor type_ C	6.6427	9.20508	10.7795	10.536	626.346	2.73384	0.0736681	0.291431
Pudp	Pudp	NA	NA	NA	2.17313	6.0676	2.84197	3.47119	12.4534	-0.963781	0.580999	0.74727
Pycr1	Pycr1	209027	-	pyrroline-5-carboxylate reductase 1	2.17313	6.0676	2.98185	3.69377	13.2607	-0.782552	0.652243	0.792009
Pycr2	Pycr2	69051	1810018M05Rik|P5cr2	pyrroline-5-carboxylate reductase family_ member 2	7.75816	7.44609	7.53341	7.89797	202.097	0.113563	0.74164	0.845644
Pycrl	Pycrl	66194	1110058B13Rik|2700073G24Rik	pyrroline-5-carboxylate reductase-like	2.17313	6.0676	5.86518	5.41041	29.4272	1.51743	0.399347	0.587149
Rad51	Rad51	19361	AV304093|Rad51a|Reca	RAD51 homolog	2.17313	2.31034	3.23113	4.34625	8.08479	1.54695	0.0512068	0.232137
Rad51ap1	Rad51ap1	19362	2510006L10Rik|RAB22	RAD51 associated protein 1	2.17313	2.31034	2.98185	4.20867	7.56059	1.35353	0.084345	0.302374
Ranbp2	Ranbp2	19386	A430087B05Rik|AI256741|NUP358	RAN binding protein 2	9.22766	9.30024	10.0938	10.0666	815.804	0.816256	0.0446721	0.219182
Rb1cc1	Rb1cc1	12421	2900055E04Rik|5930404L04Rik|Cc1|FIP200|LaXp180	RB1-inducible coiled-coil 1	8.58131	6.55305	6.62644	6.84097	142.069	-0.83348	0.390862	0.5824
Rbbp5	Rbbp5	213464	4933411J24Rik|C330016J05	retinoblastoma binding protein 5	7.86511	6.74564	7.2115	7.39455	158.046	-0.00235396	0.996613	0.998148
Rbks	Rbks	71336	5230400M11Rik|AI326806|RBSK	ribokinase	6.37972	2.31034	4.98277	5.64155	28.4153	0.967123	0.594984	0.757607
Rbp4	Rbp4	19662	Rbp-4	retinol binding protein 4_ plasma	7.05778	2.31034	2.84197	3.88655	16.2702	-1.3198	0.540372	0.712581
Rela	Rela	19697	p65	v-rel reticuloendotheliosis viral oncogene homolog A (avian)	7.37964	8.55301	8.46242	8.31297	289.418	0.421371	0.481293	0.666679
Rest	Rest	19712	2610008J04Rik|AA407358|NRSF|REST4	RE1-silencing transcription factor	2.17313	6.55305	7.68306	7.80561	66.4278	3.38125	0.141637	0.395315
Rgn	Rgn	19733	AI265316|GNL|SMP30	regucalcin	2.17313	2.31034	2.98185	2.53107	5.65332	0.514727	0.193447	0.408821
Rictor	Rictor	78757	4921505C17Rik|6030405M08Rik|AVO3|AW492497|D530039E11Rik	RPTOR independent companion of MTOR_ complex 2	8.37968	7.74564	7.54867	7.7322	230.968	-0.422227	0.323632	0.533208
Rimkla	Rimkla	194237	B930030J24|NAAGS|NAAGS-II|Rimk	ribosomal modification protein rimK-like family member A	7.86511	7.0676	3.73769	4.05658	51.3305	-3.56922	0.00264828	0.0602038
Rimklb	Rimklb	108653	4931417E21Rik|4933426K21Rik|AA097693|AI325948|AU015629|Naags	ribosomal modification protein rimK-like family member B	2.17313	2.31034	3.37434	2.53107	6.0512	0.710973	0.183716	0.408821
Rpia	Rpia	19895	RPI	ribose 5-phosphate isomerase A	6.6427	2.31034	5.80271	5.34625	32.5706	1.09796	0.568877	0.73875
Rpl23	Rpl23	65019	2810009A01Rik	ribosomal protein L23	6.6427	7.91558	8.76563	8.78156	260.722	1.49445	0.0707835	0.28775
Rplp0	Rplp0	11837	36B4|Arbp|L10E	ribosomal protein_ large_ P0	10.6871	12.5785	13.4333	13.4632	5957.68	1.81542	0.0983124	0.319729
Rps6ka1	Rps6ka1	20111	Mapkapk-1a|Rsk|Rsk-1|Rsk1|S6K-alpha-1|p90-Rsk1|p90Rsk1|p90S6K|p90rsk	ribosomal protein S6 kinase polypeptide 1	6.37972	8.9551	8.10675	8.44133	250.857	0.606625	0.602674	0.760203
Rps6kb1	Rps6kb1	72508	2610318I15Rik|4732464A07Rik|70kDa|AA959758|AI256796|AI314060|S6K1|p70/85s6k|p70s6k	ribosomal protein S6 kinase_ polypeptide 1	7.5172	7.0676	7.26341	7.34616	157.433	0.0123883	0.970548	0.986054
Rps6kb2	Rps6kb2	58988	70kDa|S6K2	ribosomal protein S6 kinase_ polypeptide 2	8.14522	2.31034	6.09107	5.58706	46.3155	0.611285	0.808226	0.885144
Rptor	Rptor	74370	4932417H02Rik|Rap|Raptor|mKIAA1303	regulatory associated protein of MTOR_ complex 1	2.17313	7.65256	7.38353	7.58714	73.4703	2.57249	0.316768	0.528889
Rragc	Rragc	54170	AU041672|Gtr2|RAGC|TIB929|YGR163W	Ras-related GTP binding C	8.45006	8.79006	10.1305	10.0263	652.222	1.45833	0.0126706	0.105307
Rrm1	Rrm1	20133	RnrM1	ribonucleotide reductase M1	7.22766	6.91552	6.89554	6.88667	126.356	-0.180484	0.564249	0.735293
Rrm2	Rrm2	20135	AA407299|R2	ribonucleotide reductase M2	2.17313	2.31034	3.78973	3.69377	7.95433	1.50001	0.00865559	0.0887254
Runx1	Runx1	12394	AML1|CBF-alpha-2|Cbfa2|Pebp2a2|Pebpa2b	runt related transcription factor 1	2.17313	8.69985	9.0754	9.11074	153.786	3.65658	0.24599	0.44315
Runx2	Runx2	12393	AML3|Cbf|Cbfa-1|Cbfa1|LS3|Osf2|PEBP2aA|Pebp2a1|Pebpa2a	runt related transcription factor 2	7.22766	6.0676	3.73769	3.47119	34.9213	-3.04319	0.00875027	0.0887254
S100a1	S100a1	20193	AI266795|S100|S100a	S100 calcium binding protein A1	9.58131	7.55298	8.92955	8.94202	430.976	0.36864	0.68795	0.816804
Sardh	Sardh	192166	-	sarcosine dehydrogenase	2.17313	6.33056	4.88947	4.97407	24.1141	0.679929	0.707439	0.828113
Scd1	Scd1	20249	AA589638|AI265570|Scd|Scd-1|ab	stearoyl-Coenzyme A desaturase 1	9.18703	6.74564	5.24945	4.69432	88.5923	-2.99445	0.0553812	0.245119
Sdhb	Sdhb	67680	0710008N11Rik	succinate dehydrogenase complex_ subunit B_ iron sulfur (Ip)	8.6427	8.3306	9.19817	9.26611	464.456	0.745489	0.0723388	0.289355
Sdhc	Sdhc	66052	0610010E03Rik|AI316496|AU019277	succinate dehydrogenase complex_ subunit C_ integral membrane protein	8.96463	8.50052	9.30006	9.1394	503.606	0.48715	0.217731	0.413358
Sds	Sds	231691	4432411H13Rik|SDH	serine dehydratase	2.17313	2.31034	2.84197	2.53107	5.51793	0.444788	0.212172	0.408821
Sdsl	Sdsl	257635	4432411H13Rik|AI504310|SDH1|SDS-RS1|TDH	serine dehydratase-like	2.17313	2.31034	2.84197	2.53107	5.51793	0.444788	0.212172	0.408821
Sec13	Sec13	110379	1110003H02Rik|Sec13l1|Sec13r	SEC13 homolog (S. cerevisiae)	10.187	9.41808	9.5247	9.50512	808.292	-0.28765	0.515769	0.699626
Selenok	Selenok	NA	NA	NA	9.45006	9.30024	9.30232	9.40638	659.28	-0.0208002	0.941686	0.968887
Sem1	Sem1	NA	NA	NA	9.14522	8.44609	9.19938	9.1299	505.003	0.368985	0.393341	0.583768
Serinc1	Serinc1	56442	1500011D18Rik|AI315070|AIGP-2|TMS-2|Tde1l|Tde2|Tms2|mKIAA1253	serine incorporator 1	9.01195	9.0676	9.80681	9.6973	673.677	0.712278	0.0646342	0.270092
Serinc2	Serinc2	230779	2310004K20Rik|AW121759|FKSG84|TDE2|Tde2l	serine incorporator 2	2.17313	6.33056	3.07039	3.47119	13.5603	-0.981055	0.594453	0.757607
Serinc3	Serinc3	26943	AA959945|AA960047|AIGP1|DIFF33|TMS-1|Tde1	serine incorporator 3	11.4671	12.8698	12.9494	12.9222	6005.78	0.76736	0.290508	0.496118
Serinc5	Serinc5	218442	A130038L21Rik|AIGP3|C86123|TPO1	serine incorporator 5	8.91573	2.31034	5.8775	5.79364	52.8672	0.222532	0.937192	0.966923
Sh2d1a	Sh2d1a	20400	Gm686|SAP	SH2 domain containing 1A	2.17313	2.31034	2.84197	2.53107	5.51793	0.444788	0.212172	0.408821
Shmt1	Shmt1	20425	AI324848|AI385541|C81125|Shmt|mshmt|mshmt1|mshmt2	serine hydroxymethyltransferase 1 (soluble)	7.22766	2.31034	4.0268	5.13463	25.5431	-0.188286	0.930612	0.962791
Shmt2	Shmt2	108037	2700043D08Rik|AA408223|AA986903	serine hydroxymethyltransferase 2 (mitochondrial)	6.86505	7.74564	6.91922	6.8175	135.942	-0.436989	0.381007	0.571128
Siglecf	Siglecf	233186	Siglec5|mSiglec-F	sialic acid binding Ig-like lectin F	2.17313	7.99356	9.44923	9.0716	144.195	4.17707	0.162145	0.408821
Slc16a1	Slc16a1	20501	AL022710|Mct1	solute carrier family 16 (monocarboxylic acid transporters)_ member 1	7.86511	7.55298	6.98265	7.19052	168.641	-0.622462	0.117612	0.350494
Slc16a11	Slc16a11	216867	AB041591|MCT 11|MNCb-2717	solute carrier family 16 (monocarboxylic acid transporters)_ member 11	2.17313	6.0676	3.56803	3.47119	14.1231	-0.600752	0.723441	0.838189
Slc16a13	Slc16a13	69309	1700007D07Rik	solute carrier family 16 (monocarboxylic acid transporters)_ member 13	2.17313	2.31034	2.84197	2.53107	5.51793	0.444788	0.212172	0.408821
Slc16a2	Slc16a2	20502	AW105741|Mct8|Xpct	solute carrier family 16 (monocarboxylic acid transporters)_ member 2	7.5172	2.31034	4.37504	2.53107	18.1691	-1.46071	0.549587	0.721212
Slc16a3	Slc16a3	80879	Mct3|Mct4	solute carrier family 16 (monocarboxylic acid transporters)_ member 3	7.22766	8.13796	9.18232	8.94743	331.725	1.38206	0.0492523	0.232137
Slc16a6	Slc16a6	104681	AW743111|ESTM12|MCT 6|MCT 7|MCT6	solute carrier family 16 (monocarboxylic acid transporters)_ member 6	2.17313	8.99359	8.64976	8.66153	139.054	3.07229	0.332479	0.541818
Slc16a7	Slc16a7	20503	4921534N07Rik|Mct2	solute carrier family 16 (monocarboxylic acid transporters)_ member 7	6.37972	7.0676	7.73417	7.20867	136.953	0.74776	0.170231	0.408821
Slc16a8	Slc16a8	57274	Mct3	solute carrier family 16 (monocarboxylic acid transporters)_ member 8	2.17313	2.31034	2.84197	2.53107	5.51793	0.444788	0.212172	0.408821
Slc1a5	Slc1a5	20514	AAAT|ASCT2|ATBO|M7V1|M7VS1|R16|RDRC|Slc1a7	solute carrier family 1 (neutral amino acid transporter)_ member 5	6.37972	2.31034	6.41735	6.01592	38.8767	1.8716	0.329111	0.539516
Slc25a1	Slc25a1	13358	1300019P08Rik|2610100G11Rik|AI194714|Ctp|Dgsj|Slc20a3	solute carrier family 25 (mitochondrial carrier_ citrate transporter)_ member 1	7.6427	7.20506	7.61567	7.64162	184.345	0.204762	0.548942	0.721212
Slc27a1	Slc27a1	26457	FATP1|Fatp	solute carrier family 27 (fatty acid transporter)_ member 1	8.75819	7.20506	7.86833	7.62819	233.122	-0.233365	0.748761	0.851175
Slc2a1	Slc2a1	20525	Glut-1|Glut1	solute carrier family 2 (facilitated glucose transporter)_ member 1	11.4756	9.3895	8.25875	8.12516	635.723	-2.2406	0.0746881	0.292496
Slc2a3	Slc2a3	20527	AA408729|AL023014|AL024341|AU040424|C78366|Glut-3|Glut3	solute carrier family 2 (facilitated glucose transporter)_ member 3	2.17313	6.33056	5.44195	6.01592	31.7875	1.47709	0.438124	0.623035
Slc2a5	Slc2a5	56485	AI526984|Glut5|Slc5a	solute carrier family 2 (facilitated glucose transporter)_ member 5	2.17313	8.9551	6.83441	7.32966	80.0636	1.51792	0.609581	0.764751
Slc2a6	Slc2a6	227659	A330096C23|F630103L12Rik|Glut6|Glut9	solute carrier family 2 (facilitated glucose transporter)_ member 6	6.37972	6.55305	6.47444	6.24432	85.206	-0.107013	0.72389	0.838189
Slc2a8	Slc2a8	56017	D2Ertd44e|GLUT8|GlutX1	solute carrier family 2_ (facilitated glucose transporter)_ member 8	7.37964	6.0676	7.47849	7.27901	132.623	0.65513	0.336367	0.544594
Slc3a1	Slc3a1	20532	D2H|NBAT|NTAA|RBAT	solute carrier family 3_ member 1	2.17313	2.31034	3.73769	2.53107	6.44444	0.892644	0.191424	0.408821
Slc3a2	Slc3a2	17254	4F2|4F2HC|AI314110|Cd98|Ly-10|Ly-m10|Ly10|Mdu1|Mgp-2hc|NACAE	solute carrier family 3 (activators of dibasic and neutral amino acid transport)_ member 2	10.2866	10.1719	10.9538	10.8683	1520.31	0.68182	0.0728816	0.289976
Slc6a12	Slc6a12	14411	BGT1|GAT2|Gabt2	solute carrier family 6 (neurotransmitter transporter_ betaine/GABA)_ member 12	2.17313	6.33056	2.84197	3.69377	13.5466	-0.983974	0.598859	0.75783
Slc6a18	Slc6a18	22598	B0AT3|D630001K16Rik|Xt2|Xtrp2	solute carrier family 6 (neurotransmitter transporter)_ member 18	2.17313	2.31034	2.84197	3.47119	6.49422	0.914847	0.0780854	0.294989
Slc6a19	Slc6a19	74338	4632401C08Rik|B<0>AT1	solute carrier family 6 (neurotransmitter transporter)_ member 19	2.17313	2.31034	2.84197	2.53107	5.51793	0.444788	0.212172	0.408821
Slc7a11	Slc7a11	26570	9930009M05Rik|AI451155|sut|xCT	solute carrier family 7 (cationic amino acid transporter_ y+ system)_ member 11	2.17313	2.31034	4.91361	4.79338	11.6933	2.61176	0.00160129	0.0490173
Slc7a5	Slc7a5	20539	4F2LC|D0H16S474E|LAT1|TA1	solute carrier family 7 (cationic amino acid transporter_ y+ system)_ member 5	11.6276	10.138	8.6674	8.70051	881.228	-2.19884	0.0369506	0.202909
Slc7a9	Slc7a9	30962	CSNU3	solute carrier family 7 (cationic amino acid transporter_ y+ system)_ member 9	2.17313	2.31034	2.84197	2.53107	5.51793	0.444788	0.212172	0.408821
Smad2	Smad2	17126	7120426M23Rik|Madh2|Madr2|Smad-2|mMad2	SMAD family member 2	6.6427	6.74564	6.69683	6.69404	103.595	0.0012653	0.996354	0.998148
Smad3	Smad3	17127	AU022421|Madh3	SMAD family member 3	7.37964	8.74564	8.02978	7.8525	256.336	-0.121498	0.851371	0.90975
Smad4	Smad4	17128	AW743858|D18Wsu70e|DPC4|Madh4	SMAD family member 4	8.6427	8.0676	8.56007	8.32134	337.309	0.085555	0.822924	0.893392
Snf8	Snf8	27681	D11Moh34	SNF8_ ESCRT-II complex subunit_ homolog (S. cerevisiae)	8.58131	8.3306	8.76729	8.61464	380.951	0.235005	0.456737	0.644602
Sod1	Sod1	20655	B430204E11Rik|Cu/Zn-SOD|CuZnSOD|Ipo-1|Ipo1|SODC|Sod-1	superoxide dismutase 1_ soluble	10.5496	9.69985	10.2801	10.3523	1193.08	0.191489	0.677961	0.810013
Sod2	Sod2	20656	MnSOD|Sod-2	superoxide dismutase 2_ mitochondrial	8.96463	8.38952	9.41204	9.56621	542.357	0.812047	0.0941019	0.319519
Sod3	Sod3	20657	AI314465|EC-SOD	superoxide dismutase 3_ extracellular	8.70162	2.31034	4.07039	2.53107	21.1613	-2.20525	0.455067	0.643459
Sos1	Sos1	20662	4430401P03Rik|9630010N06|AI449023	son of sevenless homolog 1 (Drosophila)	7.6427	6.91552	5.68313	6.01592	94.6361	-1.42959	0.034306	0.197392
Sos2	Sos2	20663	SOS-2|mSOS-2	son of sevenless homolog 2 (Drosophila)	8.3057	7.55298	7.61927	7.26181	205.777	-0.488797	0.318129	0.529978
Sox2	Sox2	20674	Sox-2|lcc|ysb	SRY (sex determining region Y)-box 2	8.6427	2.31034	4.73769	4.79338	34.8003	-0.71099	0.794019	0.878296
Spib	Spib	272382	Spi-B	Spi-B transcription factor (Spi-1/PU.1 related)	7.05778	2.31034	3.23113	3.47119	16.1965	-1.3329	0.528196	0.707308
Sqstm1	Sqstm1	18412	A170|OSF-6|Osi|STAP|STONE14|p62	sequestosome 1	9.51718	9.89541	10.4266	10.507	1087.3	0.760494	0.0765901	0.294989
Srebf1	Srebf1	20787	ADD-1|ADD1|D630008H06|SREBP-1|SREBP-1a|SREBP-1c|SREBP1|SREBP1c|bHLHd1	sterol regulatory element binding transcription factor 1	7.5172	7.33065	7.1375	6.71959	144.631	-0.495374	0.203109	0.408821
Srebf2	Srebf2	20788	AI608257|SREBP-2|SREBP2|SREBP2gc|bHLHd2|lop13|nuc	sterol regulatory element binding factor 2	9.91573	8.44609	8.48249	8.46418	454.18	-0.707579	0.339342	0.547043
Srm	Srm	20810	AA407669|SpdST|SpdSy	spermidine synthase	7.5172	7.44609	7.29094	7.24432	165.954	-0.214016	0.459832	0.647748
Srr	Srr	27364	M100034|Rgsc34|Srs	serine racemase	7.22766	6.91552	5.75087	5.20867	77.4763	-1.59182	0.0175271	0.12486
Stam2	Stam2	56324	1200004O12Rik|5730456G07Rik|BB145015|Hbp	signal transducing adaptor molecule (SH3 domain and ITAM motif) 2	6.6427	6.91552	6.9542	6.84097	114.432	0.11847	0.69763	0.82286
Stat1	Stat1	20846	2010005J02Rik|AA408197	signal transducer and activator of transcription 1	6.86505	7.83314	9.66301	9.65823	363.26	2.31152	0.0125929	0.105307
Stat3	Stat3	20848	1110034C02Rik|AW109958|Aprf	signal transducer and activator of transcription 3	9.34314	9.03105	9.65241	10.0314	731.391	0.654802	0.125874	0.362322
Stat5a	Stat5a	20850	AA959963|STAT5	signal transducer and activator of transcription 5A	2.17313	2.31034	6.27724	6.05658	18.4343	3.92518	0.000496135	0.0337213
Stat5b	Stat5b	20851	-	signal transducer and activator of transcription 5B	6.6427	7.74564	7.60837	7.47168	165.088	0.345849	0.540092	0.712581
Stat6	Stat6	20852	-	signal transducer and activator of transcription 6	7.86511	8.74564	9.49342	9.57673	484.457	1.22969	0.0596172	0.258818
Stk11	Stk11	20869	AA408040|Lkb1|Par-4|R75140	serine/threonine kinase 11	7.5172	6.74564	7.14252	7.39455	147.031	0.137113	0.757492	0.855114
Stk3	Stk3	56274	0610042I06Rik|MST|Mst2|Mst3|Ste20|mess1	serine/threonine kinase 3	7.5172	6.74564	7.45837	7.51609	158.608	0.355811	0.431285	0.614479
Taldo1	Taldo1	21351	-	transaldolase 1	10.0577	9.65254	10.0338	9.96888	974.322	0.146222	0.657733	0.795594
Tbk1	Tbk1	56480	1200008B05Rik|AI462036|AW048562	TANK-binding kinase 1	7.6427	7.20506	8.42974	8.47917	245.43	1.03058	0.0394093	0.206629
Tbx21	Tbx21	57765	TBT1|Tbet|Tblym	T-box 21	2.17313	2.31034	2.84197	3.88655	6.97889	1.12253	0.0981094	0.319729
Tbxas1	Tbxas1	21391	CYP5|CYP5A1|THAS|TS|TXAS|TXS	thromboxane A synthase 1_ platelet	7.22766	10.0124	10.6718	10.4604	772.323	1.94601	0.176904	0.408821
Tcl1	Tcl1	21432	Tcl1a	T cell lymphoma breakpoint 1	6.86505	6.91552	2.84197	3.88655	34.9513	-3.52603	0.00417045	0.073029
Tdo2	Tdo2	56720	AA407491|TDO|TO|chky	tryptophan 2_3-dioxygenase	2.17313	2.31034	2.84197	2.53107	5.51793	0.444788	0.212172	0.408821
Tecr	Tecr	106529	2410016D23Rik|A230102P12Rik|AI173355|D17Ertd178e|Gpsn2|SC2	trans-2_3-enoyl-CoA reductase	9.67246	8.60363	8.72581	8.63492	480.77	-0.457679	0.417127	0.603503
Telo2	Telo2	71718	1200003M09Rik|AI415602|Tel2|mKIAA0683	TEL2_ telomere maintenance 2_ homolog (S. cerevisiae)	6.37972	6.33056	5.00495	5.69404	57.7728	-1.00564	0.0679971	0.27946
Tet2	Tet2	214133	Ayu17-449|E130014J05Rik|mKIAA1546	tet methylcytosine dioxygenase 2	6.86505	6.55305	7.46246	7.29609	131.979	0.670223	0.0971794	0.319729
Tfam	Tfam	21780	AI661103|Hmgts|mtTFA|tsHMG	transcription factor A_ mitochondrial	8.37968	7.20506	6.2114	6.76938	141.179	-1.30198	0.101024	0.324318
Tfrc	Tfrc	22042	2610028K12Rik|AI195355|AI426448|AU015758|CD71|E430033M20Rik|Mtvr-1|Mtvr1|TFR|TFR1|TR|Trfr|p90	transferrin receptor	10.1452	8.55301	7.34456	7.32966	324.733	-2.012	0.0538209	0.241066
Th	Th	21823	-	tyrosine hydroxylase	2.17313	2.31034	2.84197	2.53107	5.51793	0.444788	0.212172	0.408821
Thbs1	Thbs1	21825	TSP-1|TSP1|Thbs-1|tbsp1	thrombospondin 1	7.6427	7.44609	7.806	7.17213	183.131	-0.0553316	0.888213	0.934435
Thbs2	Thbs2	21826	TSP2|Thbs-2	thrombospondin 2	6.6427	6.33056	4.65535	4.47184	46.0495	-1.92304	0.00561457	0.0815334
Tigar	Tigar	319801	9630033F20Rik|AA793651|AI595337|C79710|C85509	Trp53 induced glycolysis repulatory phosphatase	2.17313	6.33056	6.91922	6.5306	44.8917	2.47307	0.227913	0.429144
Tigit	Tigit	100043314	ENSMUSG00000071552|Vstm3	T cell immunoreceptor with Ig and ITIM domains	2.17313	2.31034	2.84197	2.53107	5.51793	0.444788	0.212172	0.408821
Timeless	Timeless	21853	C77407|Debt69|tim	timeless circadian clock 1	7.75816	6.33056	5.61206	4.69432	68.5352	-1.89117	0.0717357	0.289355
Tk1	Tk1	21877	D530002A18Rik|Tk-1|Tk1a|Tk1b	thymidine kinase 1	2.17313	2.31034	4.76394	5.47184	12.8154	2.87616	0.00373464	0.0681343
Tk2	Tk2	57813	AU024611|mt-TK	thymidine kinase 2_ mitochondrial	2.17313	7.0676	7.2447	7.20867	60.6957	2.60632	0.266877	0.469648
Tkt	Tkt	21881	p68	transketolase	9.4153	9.30024	9.98615	9.84092	795.464	0.555769	0.119306	0.351266
Tlr1	Tlr1	21897	-	toll-like receptor 1	2.17313	6.91552	7.17742	7.2266	58.6138	2.65769	0.24751	0.443974
Tlr2	Tlr2	24088	Ly105	toll-like receptor 2	6.37972	10.0494	11.133	11.2748	837.088	2.98931	0.128355	0.366448
Tlr4	Tlr4	21898	Lps|Ly87|Ran/M1|Rasl2-8	toll-like receptor 4	6.86505	8.13796	7.42139	7.51609	179.163	-0.0327658	0.957017	0.980615
Tlr7	Tlr7	170743	-	toll-like receptor 7	2.17313	10.1207	10.798	10.5993	343.169	4.55173	0.237274	0.436072
Tnf	Tnf	21926	DIF|TNF-a|TNF-alpha|TNFSF2|TNFalpha|Tnfa|Tnfsf1a	tumor necrosis factor	7.05778	12.09	11.8897	12.4566	1876.08	2.59929	0.281063	0.485532
Tnfrsf17	Tnfrsf17	21935	BCM|BCMA|Tnfrsf13|Tnfrsf13a	tumor necrosis factor receptor superfamily_ member 17	2.17313	6.33056	5.19219	5.84097	29.5321	1.26474	0.502045	0.689045
Tnfrsf4	Tnfrsf4	22163	ACT35|CD134|Ly-70|Ox40|TXGP1L|Txgp1	tumor necrosis factor receptor superfamily_ member 4	2.17313	2.31034	4.11187	3.69377	8.41099	1.66108	0.010264	0.0936273
Tph1	Tph1	21990	Tph	tryptophan hydroxylase 1	2.17313	2.31034	2.84197	2.53107	5.51793	0.444788	0.212172	0.408821
Tpr	Tpr	108989	2610029M07Rik|C77892	translocated promoter region_ nuclear basket protein	8.5172	7.99356	8.52759	8.44133	330.824	0.229081	0.532494	0.708728
Tpsab1	Tpsab1	100503895	MMCP-7|Mcp-7|Mcp7|Mcpt7	tryptase alpha/beta 1	2.17313	2.31034	2.84197	2.53107	5.51793	0.444788	0.212172	0.408821
Tpsb2	Tpsb2	17229	AV011504|MMCP-6|Mcp-6|Mcp6|Mcpt6	tryptase beta 2	2.17313	2.31034	4.47444	4.05658	9.53757	2.02378	0.0056681	0.0815334
Tpx2	Tpx2	72119	2610005B21Rik|DIL2|REPP86|p100	TPX2_ microtubule-associated protein homolog (Xenopus laevis)	2.17313	2.31034	4.23036	4.47184	9.82471	2.10936	0.00360376	0.0673904
Traf1	Traf1	22029	4732496E14Rik	TNF receptor-associated factor 1	2.17313	2.31034	4.44228	4.88655	10.9516	2.42268	0.00345458	0.0667024
Traf6	Traf6	22034	2310003F17Rik|AI851288|C630032O20Rik	TNF receptor-associated factor 6	7.22766	7.55298	7.40472	7.55919	173.181	0.0916306	0.771642	0.86535
Trat1	Trat1	77647	C030046M14Rik|Tcrim|Trim	T cell receptor associated transmembrane adaptor 1	7.75816	7.0676	2.84197	5.05658	51.3068	-3.4636	0.0314512	0.188204
Trf	Trf	22041	AI266983|Cd176|HP|Tf|Tfn|hpx	transferrin	13.2938	12.7541	13.4717	13.3369	9502.71	0.380401	0.333428	0.542183
Trp53	Trp53	22059	Tp53|bbl|bfy|bhy|p44|p53	transformation related protein 53	2.17313	6.55305	6.62644	6.76938	46.2217	2.33482	0.267473	0.469648
Trp63	Trp63	22061	AI462811|Ket|P51/P63|P63|P73l|Tp63|Trp53rp1	transformation related protein 63	2.17313	2.31034	2.84197	2.53107	5.51793	0.444788	0.212172	0.408821
Ttpa	Ttpa	50500	alpha-TTP	tocopherol (alpha) transfer protein	6.37972	2.31034	2.84197	2.53107	11.4381	-1.65851	0.378532	0.570402
Ttr	Ttr	22139	AA408768|AI787086|D17860|prealbumin	transthyretin	2.17313	2.31034	2.88947	2.53107	5.56354	0.468538	0.204188	0.408821
Txn1	Txn1	22166	ADF|AW550880|Trx1|Txn	thioredoxin 1	9.94039	9.81174	10.9538	10.7478	1317.37	0.974755	0.0327009	0.1926
Txn2	Txn2	56551	2510006J11Rik|AI788873|Trx2	thioredoxin 2	9.18703	7.91558	8.51791	8.34616	359.954	-0.119273	0.845558	0.907428
Txnrd1	Txnrd1	50493	TR|TR1|TrxR1	thioredoxin reductase 1	8.14522	8.87495	9.57603	9.89517	557.505	1.22551	0.0509642	0.232137
Tymp	Tymp	72962	2900072D10Rik|Ecgf1|PD-ECGF|PDECGF|Pdgfec	thymidine phosphorylase	7.22766	6.91552	2.84197	5.41041	48.4657	-2.9454	0.0622805	0.263339
Tyms	Tyms	22171	Ts	thymidylate synthase	6.37972	2.31034	3.50589	2.53107	12.8327	-1.32655	0.480837	0.666679
Ube2c	Ube2c	68612	1110015A16Rik|D2Ertd695e	ubiquitin-conjugating enzyme E2C	7.05778	6.0676	5.7241	5.84097	72.1342	-0.78015	0.187366	0.408821
Ube2t	Ube2t	67196	2700084L22Rik|C80607	ubiquitin-conjugating enzyme E2T (putative)	2.17313	2.31034	4.37504	4.58736	10.2779	2.23947	0.00287045	0.0602038
Uck1	Uck1	22245	URK1|Umpk	uridine-cytidine kinase 1	7.96463	7.44609	7.94263	7.8409	222.639	0.186408	0.606892	0.762949
Uck2	Uck2	80914	AA407809|AI481316|AU018180|AU020720|TSA903|UK|UMK|Umpk	uridine-cytidine kinase 2	2.17313	2.31034	5.00495	4.79338	11.8799	2.65743	0.00168104	0.0490173
Uckl1	Uckl1	68556	1110007H10Rik|Urkl1	uridine-cytidine kinase 1-like 1	7.05778	7.33065	7.30003	7.0766	146.146	-0.00589458	0.98492	0.992695
Umps	Umps	22247	1700095D23Rik|AA408257|AL033308|BB164745	uridine monophosphate synthetase	2.17313	6.33056	6.83441	7.01603	48.1189	2.67338	0.199189	0.408821
Upp1	Upp1	22271	AI325217|UPase|UdRPase|Up|Upp	uridine phosphorylase 1	2.17313	2.31034	2.84197	2.53107	5.51793	0.444788	0.212172	0.408821
Upp2	Upp2	76654	1700124F02Rik|AI266885|UDRPASE2|UP2|UPASE2	uridine phosphorylase 2	7.05778	2.31034	2.84197	4.20867	17.2042	-1.15873	0.593795	0.757607
Uqcr10	Uqcr10	66152	1110020P15Rik|AA960494|Ucrc	ubiquinol-cytochrome c reductase_ complex III subunit X	9.73018	8.55301	9.45837	9.41811	625.956	0.296637	0.611392	0.764751
Uqcr11	Uqcr11	66594	0710008D09Rik|AL022707|Uqcr	ubiquinol-cytochrome c reductase_ complex III subunit XI	9.89064	8.79006	9.19938	9.23546	621.188	-0.122929	0.821448	0.893085
Uqcrq	Uqcrq	22272	1100001F06Rik|1500040F11Rik|5830407L17Rik|9.5kDa|AA959903|QP-C|Qpc|Uqcrb|c1502	ubiquinol-cytochrome c reductase_ complex III subunit VII	10.6871	9.3895	9.84218	9.9091	993.909	-0.162666	0.793118	0.878296
Usp8	Usp8	84092	AI574262|AW557536|Ubpy|mKIAA0055	ubiquitin specific peptidase 8	8.37968	8.87495	9.05007	9.016	455.143	0.405717	0.288732	0.495348
Vegfa	Vegfa	22339	Vegf|Vpf	vascular endothelial growth factor A	8.3057	8.13796	7.81237	7.34616	238.947	-0.642566	0.131737	0.373256
Vhl	Vhl	22346	Vhlh	von Hippel-Lindau tumor suppressor	2.17313	6.91552	7.40888	7.05669	59.2423	2.68846	0.244168	0.441216
Vps28	Vps28	66914	1110014J03Rik|CIIA|D730005C08Rik	vacuolar protein sorting 28 (yeast)	7.96463	9.10321	9.38459	9.21764	483.549	0.767197	0.230022	0.429144
Washc4	Washc4	NA	NA	NA	7.22766	7.55298	8.52372	8.28762	238.525	1.01535	0.0381271	0.205173
Wdr45	Wdr45	54636	C79260|DXImx38e|JM5|Sfc19|WIPI-4|Wdrx1	WD repeat domain 45	7.6427	6.33056	6.58256	6.71959	112.896	-0.335555	0.59978	0.75783
Wnt1	Wnt1	22408	Int-1|Wnt-1|sw|swaying	wingless-type MMTV integration site family_ member 1	2.17313	2.31034	2.84197	4.05658	7.18758	1.20754	0.106957	0.326546
Wnt2	Wnt2	22413	2610510E18Rik|Int1l1|Irp|Mirp|Wnt-2|Wnt2a	wingless-type MMTV integration site family_ member 2	2.17313	2.31034	2.84197	2.53107	5.51793	0.444788	0.212172	0.408821
Wrn	Wrn	22427	AI846146	Werner syndrome homolog (human)	2.17313	2.31034	6.7241	6.76938	22.5372	4.50501	0.000271768	0.0337213
Xcl1	Xcl1	16963	AI661682|ATAC|LTN|Lptn|SCM-1|SCM-1a|Scyc1	chemokine (C motif) ligand 1	6.6427	6.33056	4.37504	6.05658	57.7289	-1.27082	0.169304	0.408821
Xdh	Xdh	22436	XO|Xor|Xox-1|Xox1	xanthine dehydrogenase	10.1021	8.20511	9.24591	8.72595	537.372	-0.1677	0.849342	0.90975
Xrcc2	Xrcc2	57434	4921524O04Rik|8030409M04Rik|RAD51|RecA	X-ray repair complementing defective repair in Chinese hamster cells 2	6.6427	2.31034	4.30451	4.05658	20.0918	-0.295974	0.874216	0.924441
Ywhaz	Ywhaz	22631	1110013I11Rik|14-3-3zeta|AI596267|AL022924|AU020854	tyrosine 3-monooxygenase/tryptophan 5-monooxygenase activation protein_ zeta polypeptide	10.7302	10.0311	9.98546	10.0415	1173.87	-0.367109	0.395079	0.585186
Zap70	Zap70	22637	Srk|ZAP-70|mrtle|mur	zeta-chain (TCR) associated protein kinase	7.05778	2.31034	2.98185	4.58736	18.8218	-0.899449	0.680064	0.810013
Zfp457	Zfp457	431706	Rslcan-6	zinc finger protein 457	7.22766	6.74564	2.98185	4.88655	44.0304	-3.05245	0.0293131	0.181208
Zfp458	Zfp458	238690	BC062958|Rslcan-7|Znf728|mszf59-2	zinc finger protein 458	7.05778	6.33056	4.56742	4.34625	47.6862	-2.23733	0.00877582	0.0887254
Zfp65	Zfp65	235907	KRAB5|Zfp71-rs1|pz114	zinc finger protein 65	2.17313	7.20506	5.58256	5.53045	34.843	0.867407	0.691714	0.818674
Zfp869	Zfp869	66869	1200003I07Rik	zinc finger protein 869	7.22766	8.65256	8.24707	8.25304	273.441	0.309947	0.647172	0.788411
Zfp975	Zfp975	NA	NA	NA	7.05778	6.55305	4.59753	4.69432	52.9174	-2.15949	0.00550134	0.0815334

## Sheet: TOP10
Top 10 differentially expressed genes
gene name	log2FoldChange	pvalue	Nanostring annotations	Encode protein name	Genecards description
Apoc2	5.83006	0.000297174	Vitamin & Cofactor Metabolism	Apolipoprotein C2	This protein activates the enzyme lipoprotein lipase, which hydrolyzes triglycerides and thus provides free fatty acids for cells.
Il4i1	5.22177	0.000168333	Amino Acid Synthesis, Tryptophan/Kynurenine Metabolism	Interleukin 4 Induced 1	Secreted L-amino-acid oxidase that acts as a key immunoregulator (PubMed:17356132, PubMed:32818467, PubMed:32866000). Has preference for L-aromatic amino acids: converts phenylalanine (Phe), tyrosine (Tyr) and tryptophan (Trp) to phenylpyruvic acid (PP), hydroxyphenylpyruvic acid (HPP), and indole-3-pyruvic acid (I3P), respectively (PubMed:17356132, PubMed:32818467, PubMed:32866000).
Prdx1	4.65375	0.000302744	p53 Pathway, Reactive Oxygen Response	Peroxiredoxin 1	This gene encodes a member of the peroxiredoxin family of antioxidant enzymes, which reduce hydrogen peroxide and alkyl hydroperoxides. The encoded protein may play an antioxidant protective role in cells, and may contribute to the antiviral activity of CD8(+) T-cells.
Wrn	4.50501	0.000271768	Cell cycle, DNA Damage Repair, Reactive Oxygen Response	WRN RecQ Like Helicase	The encoded nuclear protein is important in the maintenance of genome stability and plays a role in DNA repair, replication, transcription and telomere maintenance.
Apoe	4.40005	0.0100081	Reactive Oxygen Response, Vitamin & Cofactor Metabolism	Apolipoprotein E	The protein encoded by this gene is a major apoprotein of the chylomicron. It binds to a specific liver and peripheral cell receptor, and is essential for the normal catabolism of triglyceride-rich lipoprotein constituents.
Cxcl9	4.3296	0.000313727	Cytokine & Chemokine Signaling	C-X-C Motif Chemokine Ligand 9	Cytokine that affects the growth, movement, or activation state of cells that participate in immune and inflammatory response. Chemotactic for activated T-cells. Binds to CXCR3.
Cacng2	-4.32238	0.00652523	MAPK	Calcium Voltage-Gated Channel Auxiliary Subunit Gamma 2	It has been previously detected in BMDM and microglia with unknown fuction. (reference doi: 10.4049/jimmunol.1400238)
Mcat	4.26663	0.000409027	Fatty Acid Oxidation, Fatty Acid Synthesis	Malonyl-CoA-Acyl Carrier Protein Transacylase	The protein encoded by this gene is found exclusively in the mitochondrion, where it catalyzes the transfer of a malonyl group from malonyl-CoA to the mitochondrial acyl carrier protein. May be related to mitochondrial fatty acid beta-oxidation and biosynthesis of fatty acids in mitochondria.
Ctsa	4.23135	0.000432192	Antigen Presentation, Lysosomal Degradation	Cathepsin A	This gene encodes a member of the peptidase S10 family of serine carboxypeptidases. Alternative splicing results in multiple transcript variants, at least one of which encodes a preproprotein that is proteolytically processed to generate two chains that comprise the heterodimeric active enzyme. This enzyme possesses deamidase, esterase and carboxypeptidase activities and acts as a scaffold in the…
Hsf2	4.18276	0.000519416	Transcriptional Regulation	Heat Shock Transcription Factor 2	The protein encoded by this gene belongs to the HSF family of transcription factors that bind specifically to the heat-shock promoter element and activate transcription. Heat shock transcription factors activate heat-shock response genes under conditions of heat or other stresses.

## Sheet: Pathway analysis
The Database for Annotation, Visualization and Integrated Discovery (DAVID) analysis for Kyoto Encyclopedia of Genes and Genomes (KEGG) pathways.
Term	Count	%	PValue	Genes	List Total	Pop Hits	Pop Total	Fold Enrichment	Bonferroni	Benjamini	FDR
mmu00220:Arginine biosynthesis	4	2.51572	0.00324054	18126, 18127, 76282, 11898	141	20	9212	13.0667	0.557227	0.0219832	0.0154145
mmu00380:Tryptophan metabolism	9	5.66038	9.97216e-07	70789, 107766, 13078, 229905, 98256, 71562, 14204, 76507, 15107	141	52	9212	11.3077	0.00025027	0.000125151	8.7755e-05
mmu05310:Asthma	4	2.51572	0.0061858	14969, 14126, 14960, 14125	141	25	9212	10.4533	0.789329	0.034503	0.0241933
mmu00061:Fatty acid biosynthesis	3	1.88679	0.0331184	234309, 100705, 223722	141	19	9212	10.3158	0.999787	0.114375	0.0801992
mmu05332:Graft-versus-host disease	9	5.66038	4.4589e-06	15040, 14969, 14991, 12487, 14960, 16643, 14103, 14972, 14964	141	63	9212	9.33333	0.00111856	0.000223837	0.000156953
mmu00250:Alanine, aspartate and glutamate metabolism	5	3.14465	0.00278221	27053, 194237, 14204, 76282, 11898	141	39	9212	8.37607	0.50307	0.0204851	0.0143641
mmu05330:Allograft rejection	8	5.03145	4.38265e-05	15040, 14969, 14991, 12487, 14960, 14103, 14972, 14964	141	63	9212	8.2963	0.0109404	0.00108257	0.000759092
mmu05230:Central carbon metabolism in cancer	8	5.03145	7.92256e-05	18597, 15251, 74769, 18710, 14255, 18596, 80879, 20539	141	69	9212	7.57488	0.01969	0.00121211	0.000849924
mmu00340:Histidine metabolism	3	1.88679	0.058773	15186, 14317, 76507	141	26	9212	7.53846	1	0.171535	0.12028
mmu04940:Type I diabetes mellitus	8	5.03145	8.69241e-05	15040, 14969, 14991, 12487, 14960, 14103, 14972, 14964	141	70	9212	7.46667	0.0215826	0.00121211	0.000849924
mmu04659:Th17 cell differentiation	11	6.91824	4.02007e-06	15251, 20850, 12504, 16184, 14969, 16364, 14960, 20846, 12502, 12503, 12501	141	105	9212	6.84444	0.00100853	0.000223837	0.000156953
mmu05235:PD-L1 expression and PD-1 checkpoint pathway in cancer	9	5.66038	5.37872e-05	15251, 74769, 12504, 18710, 12487, 20846, 12502, 12503, 12501	141	88	9212	6.68182	0.0134102	0.00108257	0.000759092
mmu04658:Th1 and Th2 cell differentiation	9	5.66038	5.37872e-05	20850, 12504, 16184, 14969, 14960, 20846, 12502, 12503, 12501	141	88	9212	6.68182	0.0134102	0.00108257	0.000759092
mmu05320:Autoimmune thyroid disease	8	5.03145	0.000187631	15040, 14969, 14991, 12487, 14960, 14103, 14972, 14964	141	79	9212	6.61603	0.0460078	0.00235477	0.00165115
mmu04612:Antigen processing and presentation	9	5.66038	6.32326e-05	12504, 15040, 14969, 19188, 14991, 14960, 16643, 14972, 14964	141	90	9212	6.53333	0.0157466	0.00113367	0.000794924
mmu00350:Tyrosine metabolism	4	2.51572	0.0225329	68636, 11529, 14204, 11522	141	40	9212	6.53333	0.996722	0.0897739	0.0629491
mmu04660:T cell receptor signaling pathway	10	6.28931	2.50007e-05	54167, 74769, 12504, 108723, 18710, 20662, 12487, 12502, 12503, 12501	141	103	9212	6.34304	0.00625561	0.000792947	0.00055601
mmu04640:Hematopoietic cell lineage	9	5.66038	8.62921e-05	109700, 12491, 12504, 16184, 14969, 14255, 14960, 12502, 12501	141	94	9212	6.25532	0.0214274	0.00121211	0.000849924
mmu04672:Intestinal immune network for IgA production	4	2.51572	0.0272387	54167, 14969, 12487, 14960	141	43	9212	6.07752	0.999024	0.102043	0.0715524
mmu00620:Pyruvate metabolism	4	2.51572	0.0289149	18597, 100705, 11529, 11522	141	44	9212	5.93939	0.999367	0.105183	0.0737539
mmu00030:Pentose phosphate pathway	3	1.88679	0.0892107	235582, 230163, 75731	141	33	9212	5.93939	1	0.240773	0.168829
mmu04066:HIF-1 signaling pathway	10	6.28931	5.60693e-05	18597, 15251, 74769, 18126, 18710, 18127, 14254, 230163, 16337, 14433	141	114	9212	5.73099	0.0139752	0.00108257	0.000759092
mmu05221:Acute myeloid leukemia	6	3.77358	0.00413984	74769, 20850, 18710, 20662, 12428, 14255	141	70	9212	5.6	0.646989	0.0266436	0.0186823
mmu01232:Nucleotide metabolism	7	4.40252	0.00170232	20135, 11717, 23959, 23917, 14544, 21877, 80914	141	84	9212	5.44444	0.347957	0.014977	0.0105018
mmu04213:Longevity regulating pathway - multiple species	5	3.14465	0.0144367	74769, 18710, 108079, 16337, 108099	141	62	9212	5.26882	0.974009	0.0658838	0.0461974
mmu04979:Cholesterol metabolism	4	2.51572	0.0400896	12491, 238055, 11813, 11816	141	50	9212	5.22667	0.999965	0.132401	0.0928391
mmu05416:Viral myocarditis	7	4.40252	0.00216014	15040, 14969, 14991, 12487, 14960, 14972, 14964	141	88	9212	5.19697	0.41887	0.0169436	0.0118807
mmu03460:Fanconi anemia pathway	4	2.51572	0.042136	12189, 268465, 211651, 67196	141	51	9212	5.12418	0.99998	0.137352	0.0963108
mmu05142:Chagas disease	8	5.03145	0.000948194	74769, 18126, 18710, 14103, 12502, 12503, 20304, 12501	141	103	9212	5.07443	0.211884	0.00991653	0.00695342
mmu04664:Fc epsilon RI signaling pathway	5	3.14465	0.0178087	74769, 18710, 20662, 14126, 14125	141	66	9212	4.94949	0.989004	0.0777634	0.0545273
mmu05162:Measles	11	6.91824	7.26928e-05	74769, 20850, 18710, 16184, 12487, 14103, 20846, 12502, 170780, 56480, 12501	141	146	9212	4.92237	0.0180811	0.00121211	0.000849924
mmu05222:Small cell lung cancer	7	4.40252	0.00285649	74769, 14083, 18126, 18710, 12827, 16777, 22029	141	93	9212	4.91756	0.512275	0.0204851	0.0143641
mmu00010:Glycolysis / Gluconeogenesis	5	3.14465	0.0187219	18597, 11529, 230163, 14433, 11522	141	67	9212	4.87562	0.991294	0.0796476	0.0558485
mmu04931:Insulin resistance	8	5.03145	0.00139477	12491, 74769, 100705, 18710, 18127, 108079, 16337, 108099	141	110	9212	4.75152	0.295546	0.0136862	0.00959667
mmu00240:Pyrimidine metabolism	4	2.51572	0.0531347	20135, 23959, 21877, 80914	141	56	9212	4.66667	0.999999	0.158772	0.11133
mmu04152:AMPK signaling pathway	9	5.66038	0.000682941	12491, 74769, 100705, 18710, 12428, 108079, 16337, 18639, 108099	141	127	9212	4.62992	0.15758	0.00779174	0.00546353
mmu04933:AGE-RAGE signaling pathway in diabetic complications	7	4.40252	0.00430348	74769, 20850, 18710, 18127, 237038, 12827, 20846	141	101	9212	4.52805	0.661254	0.0270044	0.0189353
mmu05323:Rheumatoid arthritis	6	3.77358	0.0103023	14969, 16994, 14254, 12487, 14960, 20304	141	87	9212	4.50575	0.925674	0.0497284	0.0348693
mmu04370:VEGF signaling pathway	4	2.51572	0.057884	74769, 14083, 18710, 18127	141	58	9212	4.50575	1	0.170928	0.119854
mmu04068:FoxO signaling pathway	9	5.66038	0.000837766	74769, 18710, 20662, 108079, 16337, 18817, 108099, 14103, 12442	141	131	9212	4.48855	0.189713	0.00914257	0.00641073
mmu04917:Prolactin signaling pathway	5	3.14465	0.0259268	74769, 20850, 18710, 20662, 20846	141	74	9212	4.41441	0.998631	0.0986005	0.0691382
mmu05146:Amoebiasis	7	4.40252	0.00570024	18477, 74769, 14083, 18126, 18710, 12827, 16777	141	107	9212	4.27414	0.76185	0.0325173	0.022801
mmu04150:mTOR signaling pathway	10	6.28931	0.000630663	216742, 74769, 18710, 20662, 108079, 54170, 16337, 20539, 329679, 56716	141	157	9212	4.16136	0.146446	0.00753793	0.00528556
mmu01230:Biosynthesis of amino acids	5	3.14465	0.0319658	27053, 230163, 14433, 76282, 11898	141	79	9212	4.13502	0.999713	0.114375	0.0801992
mmu05170:Human immunodeficiency virus 1 infection	15	9.43396	1.59919e-05	14083, 74769, 15040, 18710, 14991, 56480, 12504, 14103, 12442, 14972, 12502, 12503, 14964, 14701, 12501	141	240	9212	4.08333	0.00400595	0.000668994	0.000469095
mmu01524:Platinum drug resistance	5	3.14465	0.0332645	17685, 74769, 18710, 12189, 14103	141	80	9212	4.08333	0.999795	0.114375	0.0801992
mmu05418:Fluid shear stress and atherosclerosis	9	5.66038	0.00176161	74769, 14083, 18104, 18710, 18127, 237038, 108079, 22166, 11898	141	147	9212	4	0.357607	0.014977	0.0105018
mmu05169:Epstein-Barr virus infection	14	8.80503	4.7386e-05	74769, 15040, 18710, 14991, 20846, 56480, 12428, 14969, 14960, 14972, 12502, 12503, 14964, 12501	141	231	9212	3.9596	0.0118237	0.00108257	0.000759092
mmu04650:Natural killer cell mediated cytotoxicity	7	4.40252	0.00837992	74769, 18710, 20662, 17086, 16643, 14103, 12503	141	116	9212	3.94253	0.879031	0.0429257	0.0300993
mmu05166:Human T-cell leukemia virus 1 infection	15	9.43396	2.52732e-05	74769, 20850, 15040, 18710, 16184, 14991, 12504, 12428, 14969, 14960, 12442, 14972, 12502, 14964, 12501	141	250	9212	3.92	0.00632358	0.000792947	0.00055601
mmu04620:Toll-like receptor signaling pathway	6	3.77358	0.0179692	74769, 18710, 17329, 20846, 20304, 56480	141	100	9212	3.92	0.989446	0.0777634	0.0545273
mmu04012:ErbB signaling pathway	5	3.14465	0.0387649	74769, 20850, 14083, 18710, 20662	141	84	9212	3.88889	0.999951	0.129733	0.0909683
mmu05211:Renal cell carcinoma	4	2.51572	0.0844491	15251, 74769, 18710, 20662	141	68	9212	3.84314	1	0.232931	0.16333
mmu04151:PI3K-Akt signaling pathway	21	13.2075	4.39437e-07	109700, 14083, 74769, 18127, 18710, 20662, 16184, 21432, 14254, 108079, 14255, 18596, 21826, 13639, 12827, 12189, 16777, 16337, 14103, 56716, 14701	141	359	9212	3.82173	0.000110293	0.000110299	7.7341e-05
mmu04932:Non-alcoholic fatty liver disease	9	5.66038	0.00255771	69875, 74769, 12868, 18710, 108079, 16337, 108099, 14103, 66142	141	156	9212	3.76923	0.474186	0.0194541	0.0136411
mmu05140:Leishmaniasis	4	2.51572	0.0902923	18126, 14969, 14960, 20846	141	70	9212	3.73333	1	0.2411	0.169058
mmu04920:Adipocytokine signaling pathway	4	2.51572	0.0932759	12491, 100705, 108079, 108099	141	71	9212	3.68075	1	0.243878	0.171006
mmu04512:ECM-receptor interaction	5	3.14465	0.0463303	109700, 12491, 12827, 16777, 21826	141	89	9212	3.67041	0.999993	0.145361	0.101927
mmu04211:Longevity regulating pathway	5	3.14465	0.0479354	74769, 18710, 108079, 16337, 108099	141	90	9212	3.62963	0.999996	0.148541	0.104156
mmu05223:Non-small cell lung cancer	4	2.51572	0.0963	74769, 20850, 18710, 20662	141	72	9212	3.62963	1	0.249189	0.17473
mmu04514:Cell adhesion molecules	10	6.28931	0.00179008	54167, 12504, 15040, 14969, 14991, 12487, 14960, 14972, 102657, 14964	141	182	9212	3.58974	0.362189	0.014977	0.0105018
mmu05410:Hypertrophic cardiomyopathy	5	3.14465	0.0495711	109700, 108079, 81904, 108099, 12300	141	91	9212	3.58974	0.999997	0.151736	0.106396
mmu00980:Metabolism of xenobiotics by cytochrome P450	4	2.51572	0.0993639	15483, 13078, 11529, 11522	141	73	9212	3.57991	1	0.254493	0.178449
mmu04914:Progesterone-mediated oocyte maturation	5	3.14465	0.0512373	74769, 18710, 12428, 18817, 12442	141	92	9212	3.55072	0.999998	0.154946	0.108648
mmu04926:Relaxin signaling pathway	7	4.40252	0.0137013	74769, 18126, 18710, 20662, 18127, 12827, 14701	141	129	9212	3.54522	0.968658	0.0636856	0.0446561
mmu05164:Influenza A	9	5.66038	0.00480708	74769, 18710, 14969, 14960, 14103, 20846, 20304, 56480, 17229	141	173	9212	3.39884	0.701649	0.0287734	0.0201757
mmu04935:Growth hormone synthesis, secretion and action	6	3.77358	0.0326715	74769, 20850, 14083, 18710, 20662, 20846	141	117	9212	3.35043	0.999761	0.114375	0.0801992
mmu05231:Choline metabolism in cancer	5	3.14465	0.0618717	15251, 74769, 18710, 20662, 18596	141	98	9212	3.33333	1	0.177387	0.124383
mmu04910:Insulin signaling pathway	7	4.40252	0.0191453	74769, 100705, 18710, 20662, 108079, 16337, 108099	141	139	9212	3.29017	0.992188	0.0800912	0.0561595
mmu04936:Alcoholic liver disease	7	4.40252	0.0203888	100705, 11529, 108079, 108099, 14103, 11522, 56480	141	141	9212	3.2435	0.994318	0.083895	0.0588268
mmu01200:Carbon metabolism	6	3.77358	0.0369707	18597, 235582, 230163, 75731, 14433, 76282	141	121	9212	3.23967	0.999922	0.125401	0.0879302
mmu05208:Chemical carcinogenesis - reactive oxygen species	11	6.91824	0.00201776	69875, 15251, 74769, 14083, 18104, 12868, 18710, 20662, 13078, 237038, 66142	141	222	9212	3.23724	0.397682	0.0163374	0.0114557
mmu04145:Phagosome	9	5.66038	0.00649219	12491, 15040, 14969, 14991, 14960, 21826, 14972, 14964, 170780	141	182	9212	3.23077	0.805019	0.0354248	0.0248397
mmu04140:Autophagy - animal	7	4.40252	0.0210307	15251, 74769, 18710, 108079, 54170, 56480, 56716	141	142	9212	3.22066	0.99518	0.0851406	0.0597002
mmu04510:Focal adhesion	10	6.28931	0.0037383	109700, 74769, 14083, 18710, 20662, 14254, 12827, 18596, 16777, 21826	141	203	9212	3.21839	0.6094	0.0246925	0.0173142
mmu05161:Hepatitis B	8	5.03145	0.0120404	74769, 20850, 18710, 20662, 12428, 14103, 20846, 56480	141	163	9212	3.20654	0.952189	0.0570217	0.0399833
mmu04218:Cellular senescence	9	5.66038	0.00692102	74769, 15040, 18710, 12428, 14991, 12442, 14235, 14972, 14964	141	184	9212	3.19565	0.825043	0.0369306	0.0258956
mmu04922:Glucagon signaling pathway	5	3.14465	0.073582	18597, 100705, 108079, 18639, 108099	141	104	9212	3.14103	1	0.207518	0.14551
mmu05415:Diabetic cardiomyopathy	10	6.28931	0.00481466	69875, 18597, 12491, 74769, 12868, 18710, 18127, 16337, 14433, 66142	141	211	9212	3.09637	0.70222	0.0287734	0.0201757
mmu04072:Phospholipase D signaling pathway	7	4.40252	0.0259113	74769, 18710, 20662, 18596, 14126, 16337, 14125	141	149	9212	3.06935	0.998625	0.0986005	0.0691382
mmu05165:Human papillomavirus infection	17	10.6918	0.000115974	109700, 14083, 74769, 15040, 18710, 20662, 14991, 18596, 21826, 20846, 56480, 12428, 12827, 16777, 14103, 14972, 14964	141	362	9212	3.06814	0.0286914	0.00153207	0.00107428
mmu05163:Human cytomegalovirus infection	12	7.54717	0.00176629	74769, 14083, 15040, 18710, 20662, 14991, 14103, 14972, 20304, 14964, 56480, 14701	141	256	9212	3.0625	0.358362	0.014977	0.0105018
mmu04062:Chemokine signaling pathway	9	5.66038	0.00885407	74769, 14083, 18710, 20662, 17329, 80901, 20846, 20304, 14701	141	192	9212	3.0625	0.892715	0.0444474	0.0311663
mmu04014:Ras signaling pathway	11	6.91824	0.00305277	13639, 74769, 18710, 20662, 14254, 14255, 18596, 16337, 14103, 56480, 14701	141	235	9212	3.05816	0.53579	0.0212846	0.0149247
mmu05417:Lipid and atherosclerosis	10	6.28931	0.00560109	12491, 74769, 14083, 238055, 18710, 18127, 237038, 14103, 20304, 56480	141	216	9212	3.02469	0.755814	0.0325173	0.022801
mmu01240:Biosynthesis of cofactors	7	4.40252	0.0282162	70789, 18104, 107766, 70383, 98256, 71562, 192185	141	152	9212	3.00877	0.999241	0.104151	0.0730302
mmu05145:Toxoplasmosis	5	3.14465	0.086336	18126, 14969, 16777, 14960, 20846	141	110	9212	2.9697	1	0.235547	0.165164
mmu05167:Kaposi sarcoma-associated herpesvirus infection	10	6.28931	0.00706242	15251, 74769, 15040, 18710, 14991, 14972, 20846, 14964, 56480, 14701	141	224	9212	2.91667	0.831186	0.0369306	0.0258956
mmu04630:JAK-STAT signaling pathway	7	4.40252	0.0459676	74769, 20850, 18710, 20662, 16184, 18596, 20846	141	171	9212	2.67446	0.999993	0.145361	0.101927
mmu05203:Viral carcinogenesis	9	5.66038	0.0233587	74769, 20850, 15040, 18710, 12428, 14991, 14972, 14964, 22029	141	229	9212	2.56769	0.997348	0.0916099	0.0642364
mmu04015:Rap1 signaling pathway	8	5.03145	0.0445138	13639, 74769, 14293, 18710, 14254, 18596, 11540, 16337	141	214	9212	2.44237	0.999989	0.143243	0.100441
mmu04010:MAPK signaling pathway	11	6.91824	0.016655	13639, 20662, 14254, 14255, 18596, 81904, 16337, 14103, 12300, 26404, 14701	141	302	9212	2.37969	0.985237	0.0746501	0.0523443
mmu05200:Pathways in cancer	19	11.9497	0.00141769	15251, 17685, 14083, 18126, 74769, 20850, 18104, 18710, 20662, 16184, 14255, 18596, 20846, 22029, 12428, 12827, 16777, 14103, 14701	141	543	9212	2.28607	0.299592	0.0136862	0.00959667
mmu04714:Thermogenesis	8	5.03145	0.0621915	69875, 12868, 20662, 108079, 70383, 108099, 66142, 56716	141	231	9212	2.26263	1	0.177387	0.124383
mmu05205:Proteoglycans in cancer	7	4.40252	0.0921257	15251, 74769, 14083, 18710, 20662, 14103, 12512	141	205	9212	2.23089	1	0.243406	0.170675
mmu05168:Herpes simplex virus 1 infection	15	9.43396	0.00987751	74769, 15040, 18710, 14991, 431706, 20846, 238690, 20304, 56480, 14969, 14960, 14103, 14972, 434179, 14964	141	459	9212	2.13508	0.917221	0.0486129	0.0340871
mmu04060:Cytokine-cytokine receptor interaction	9	5.66038	0.0790938	21940, 12504, 16184, 16994, 22163, 17329, 80901, 14103, 20304	141	294	9212	2	1	0.220584	0.154672
mmu01100:Metabolic pathways	48	30.1887	3.15979e-06	15186, 73748, 18597, 15483, 20135, 68636, 17001, 230163, 229905, 71562, 76282, 223722, 80914, 194237, 11529, 27364, 18639, 14433, 11522, 64292, 11687, 14317, 76507, 15107, 69875, 70789, 18126, 74769, 18104, 235582, 18127, 23959, 107766, 23917, 75731, 70383, 98256, 21877, 234309, 12868, 100705, 27053, 11717, 14544, 14204, 192185, 66142, 11898	141	1619	9212	1.937	0.000792794	0.000223837	0.000156953
