# Supplementary material for: Myeloid cell-associated aromatic amino acid metabolism facilitates CNS myelin regeneration
Source: NPJ Regen Med. 2024 Jan 2;9:1. doi: 10.1038/s41536-023-00345-9 (PMC10762216; doi:10.1038/s41536-023-00345-9)
Supplement: Supplementary file 5 — Supplementary data 3 [file 41536_2023_345_MOESM5_ESM.xlsx]

## Sheet: Normalized to housekeep genes
upperSymbol	Symbol	GeneID	Alias	Description	PBS_2	PBS_3	a-keto acids_2	a-keto acids_3	baseMean	log2FoldChange	pvalue	padj
A2m	A2m	232345	A2mp	alpha-2-macroglobulin	-3.48974	-2.18105	-1.75926	1.29922	0.345628	2.60537	0.129216	0.721157
Aadat	Aadat	23923	AI875679|Aadt|KATII|Kat2|mKat-2	aminoadipate aminotransferase	0.668846	0.220729	0.226558	0.113574	1.2375	-0.274722	0.574774	0.806048
Aanat	Aanat	11298	AA-NAT|Nat-2|Nat4|Snat	arylalkylamine N-acetyltransferase	0.668846	0.220729	0.226558	0.113574	1.2375	-0.274722	0.574774	0.806048
Abl1	Abl1	11350	AI325092|Abl|E430008G22Rik|c-Abl	c-abl oncogene 1_ non-receptor tyrosine kinase	-0.34719	-0.399494	-0.4105	-0.670379	0.728555	-0.167097	0.71469	0.871917
Acaa2	Acaa2	52538	0610011L04Rik|AI255831|AI265397|D18Ertd240e	acetyl-Coenzyme A acyltransferase 2 (mitochondrial 3-oxoacyl-Coenzyme A thiolase)	-0.604122	-0.743505	0.248064	0.435444	0.891292	1.01557	0.0812107	0.721157
Acaca	Acaca	107476	A530025K05Rik|Acac|Acc1|Gm738	acetyl-Coenzyme A carboxylase alpha	0.17281	1.19553	1.03201	0.955579	1.78879	0.309626	0.615541	0.824382
Acacb	Acacb	100705	AI597064|AW743042|Acc2|Accb	acetyl-Coenzyme A carboxylase beta	-4.02415	-2.44401	-2.12865	-1.58474	0.171302	1.37738	0.150529	0.721157
Acadl	Acadl	11363	AA960361|AU018452|C79855|LCAD	acyl-Coenzyme A dehydrogenase_ long-chain	-0.361836	1.18061	0.52302	0.433671	1.36024	0.0689604	0.928116	0.972312
Acap2	Acap2	78618	4832442G16|9530039J15Rik|CNT-B2|Centb2|mKIAA0041	ArfGAP with coiled-coil_ ankyrin repeat and PH domains 2	0.400594	0.289428	0.0901182	-0.15439	1.11453	-0.377147	0.428293	0.806048
Acat1	Acat1	110446	6330585C21Rik|Acat	acetyl-Coenzyme A acetyltransferase 1	-1.01172	-0.106828	-0.185875	-0.0834399	0.786237	0.424614	0.477057	0.806048
Acat2	Acat2	110460	AW742799|Tcp-1x|Tcp1-rs1	acetyl-Coenzyme A acetyltransferase 2	-1.94947	3.43436	-1.1922	-0.274769	1.00311	-1.47593	0.525795	0.806048
Acmsd	Acmsd	266645	-	amino carboxymuconate semialdehyde decarboxylase	-3.53775	1.16085	0.226558	-2.35507	0.458072	0.124196	0.955246	0.984193
Acot12	Acot12	74156	1300004O04Rik|4930449F15Rik|AV027244|Cach|mCACH-1	acyl-CoA thioesterase 12	0.808725	1.89833	0.226558	0.113574	1.6956	-1.18346	0.121219	0.721157
Acox1	Acox1	11430	AOX|Acox|D130055E20Rik|Paox	acyl-Coenzyme A oxidase 1_ palmitoyl	-0.783761	0.488199	-0.270309	-0.511528	0.829693	-0.243137	0.72469	0.875716
Acsf3	Acsf3	257633	BB101783	acyl-CoA synthetase family member 3	-0.671388	-0.859009	0.736661	-0.188921	0.843427	1.03907	0.137789	0.721157
Acy1	Acy1	109652	1110014J22Rik|Acy-1	aminoacylase 1	1.33276	-1.59576	-1.61497	-2.88574	0.438022	-2.11886	0.180655	0.721157
Ada	Ada	11486	-	adenosine deaminase	1.45331	-1.63624	-0.703856	1.88343	1.18852	0.681251	0.690287	0.861994
Adal	Adal	75894	4930578F03Rik	adenosine deaminase-like	3.46784	-1.02261	-0.527611	0.92969	1.63788	-1.02158	0.609638	0.824382
Adcy2	Adcy2	210044	mKIAA1060	adenylate cyclase 2	0.897262	0.220729	0.226558	0.113574	1.28746	-0.38893	0.472738	0.806048
Adh1	Adh1	11522	ADH-AA|AI194826|Adh-1|Adh-1-t|Adh-1e|Adh-1t|Adh-3e|Adh1-e|Adh1-t|Adh1tl|Adh3-e	alcohol dehydrogenase 1 (class I)	1.6166	2.03591	-0.980958	2.29866	2.36617	-1.1674	0.430303	0.806048
Adh4	Adh4	26876	Adh2	alcohol dehydrogenase 4 (class II)_ pi polypeptide	0.668846	0.220729	0.226558	0.113574	1.2375	-0.274722	0.574774	0.806048
Adh7	Adh7	11529	AI325182|Adh-3|Adh-3e|Adh-3t|Adh3|Adh3-e|Adh3-t|Adh4|Adt-1	alcohol dehydrogenase 7 (class IV)_ mu or sigma polypeptide	-3.53775	-2.59641	-1.38094	1.7137	0.365932	3.23346	0.0743723	0.721157
Adk	Adk	11534	2310026J05Rik|5033405D03Rik|AI255373|AI987814|Ak	adenosine kinase	-1.91925	-0.566157	-0.5977	-0.444917	0.542612	0.721395	0.341476	0.769245
Adora2a	Adora2a	11540	A2AAR|A2aR|AA2AR	adenosine A2a receptor	-3.57231	-2.85937	-1.87092	-0.392238	0.22164	2.08426	0.056105	0.709651
Afmid	Afmid	71562	9030621K19Rik|Ammd|FKF|KFA|Kf|formylase	arylformamidase	2.01907	2.89833	-0.125415	-0.378615	2.14852	-2.71071	0.0100239	0.344385
Agxt	Agxt	11611	AGT|Agt1|Agxt1|SPT	alanine-glyoxylate aminotransferase	0.668846	0.220729	0.226558	0.113574	1.2375	-0.274722	0.574774	0.806048
Agxt2	Agxt2	268782	AI303810|AI663818	alanine-glyoxylate aminotransferase 2	0.668846	0.220729	0.226558	0.113574	1.2375	-0.274722	0.574774	0.806048
Ak1	Ak1	11636	Ak-1|B430205N08Rik	adenylate kinase 1	1.33601	0.395342	0.477399	-0.0859982	1.44462	-0.669978	0.32183	0.757494
Ak3	Ak3	56248	AA407498|AI506714|AK-3|Ak3l|Ak3l1|Akl3l	adenylate kinase 3	-2.28884	-0.126267	-0.657597	-0.187407	0.568398	0.785051	0.451958	0.806048
Ak5	Ak5	229949	-	adenylate kinase 5	0.668846	1.57621	0.226558	0.113574	1.56515	-0.952462	0.159603	0.721157
Akr1c6	Akr1c6	83702	3alpha-HSD|Akr1c1|Hsd17b5	aldo-keto reductase family 1_ member C6	0.668846	0.220729	-1.38094	0.113574	0.93663	-1.07847	0.216343	0.721157
Akt1	Akt1	11651	Akt|PKB|PKB/Akt|PKBalpha|Rac	thymoma viral proto-oncogene 1	1.25172	0.510321	0.117866	0.226631	1.44056	-0.708769	0.236659	0.721157
Akt1s1	Akt1s1	67605	1110012J22Rik|AI227026|Lobe|Lobel|PRAS40	AKT1 substrate 1 (proline-rich)	-0.276379	-0.611009	-0.20648	-0.0595651	0.818833	0.310672	0.517017	0.806048
Akt2	Akt2	11652	2410016A19Rik|AW554154|PKB|PKBbeta	thymoma viral proto-oncogene 2	-0.578695	0.430638	0.106932	0.569312	1.09585	0.412151	0.525352	0.806048
Akt3	Akt3	23797	AI851531|D930002M15Rik|Nmf350	thymoma viral proto-oncogene 3	-0.338138	-0.36072	0.135777	-0.283355	0.863574	0.27564	0.56858	0.806048
Aldh2	Aldh2	11669	AHD-M1|ALDH-E2|ALDHI|Ahd-5|Ahd5	aldehyde dehydrogenase 2_ mitochondrial	-0.197999	0.474064	0.257374	0.630842	1.22355	0.306075	0.579059	0.806048
Aldoa	Aldoa	11674	Aldo-1|Aldo1	aldolase A_ fructose-bisphosphate	0.42876	1.09184	0.679566	0.616402	1.62918	-0.112315	0.82812	0.914729
Aldob	Aldob	230163	Aldo-2|Aldo2|BC016435	aldolase B_ fructose-bisphosphate	3.75192	3.70558	1.28517	1.41522	5.81377	-2.37855	0.00662139	0.330187
Alox12	Alox12	11684	9930022G08Rik|Alox12p|P-12LO	arachidonate 12-lipoxygenase	0.668846	-3.53653	0.226558	-2.18508	0.433303	0.454577	0.821738	0.914729
Alox15	Alox15	11687	12-LO|12/15-LO|15-LOX|Alox12l|L-12LO	arachidonate 15-lipoxygenase	2.16672	1.38343	0.819817	-0.584962	1.92686	-1.65765	0.0953524	0.721157
Alox5	Alox5	11689	5-LO|5-LOX|5LO|5LX|AI850497|F730011J02	arachidonate 5-lipoxygenase	-0.652503	-2.01101	-0.75565	-0.966017	0.467716	0.470924	0.520348	0.806048
Amdhd1	Amdhd1	71761	1300019J08Rik	amidohydrolase domain containing 1	0.668846	0.220729	0.226558	0.113574	1.2375	-0.274722	0.574774	0.806048
Ampd1	Ampd1	229665	AI553520|Ampd-1	adenosine monophosphate deaminase 1	1.50945	-1.85892	0.226558	1.29922	1.2261	0.937626	0.542879	0.806048
Ampd2	Ampd2	109674	1200014F01Rik|AI552571|Ampd-2	adenosine monophosphate deaminase 2	-0.68281	-0.348002	0.239267	-0.584911	0.787792	0.342584	0.557329	0.806048
Ampd3	Ampd3	11717	-	adenosine monophosphate deaminase 3	-2.08796	-1.0516	-1.21465	-0.478262	0.432833	0.723319	0.323295	0.757494
Aoc1	Aoc1	76507	1600012D06Rik|Abp1|DAO	amine oxidase_ copper-containing 1	1.26915	1.38343	0.226558	0.113574	1.67967	-1.15622	0.0569239	0.709651
Aoc2	Aoc2	237940	RAO	amine oxidase_ copper containing 2 (retina-specific)	-1.66933	2.89833	-1.14821	-0.932973	0.862714	-1.65509	0.409897	0.806048
Aox1	Aox1	11761	AI196512|AI255253|Ao|Aox-1|Aox-2|Aox2|Moro|Ro	aldehyde oxidase 1	0.808725	1.38343	-1.53605	0	1.12041	-1.8641	0.0743735	0.721157
Ap2s1	Ap2s1	232910	AI043088	adaptor-related protein complex 2_ sigma 1 subunit	-0.0140582	0.76097	0.343638	0.359272	1.28561	-0.0220012	0.96749	0.987289
Apoa1	Apoa1	11806	Alp-1|Apoa-1|Brp-14|Ltw-1|Lvtw-1|Sep-1|Sep-2|Sep2|apo-AI|apoA-I	apolipoprotein A-I	0.716346	-2.37383	-0.898572	0.113574	0.654915	0.436243	0.754919	0.88786
Apoa2	Apoa2	11807	Alp-2|Apo-AII|ApoA-II|ApoAII|Apoa-2|Hdl-1	apolipoprotein A-II	0.668846	0.220729	0.226558	0.113574	1.2375	-0.274722	0.574774	0.806048
Apoa4	Apoa4	11808	Apoa-4	apolipoprotein A-IV	0.668846	2.1615	0.226558	-1.76986	1.24985	-2.18682	0.109308	0.721157
Apob	Apob	238055	AI315052|Apo B-100|apob-100|apob-48	apolipoprotein B	1.56456	1.38343	0.556783	0.113574	1.87201	-1.13881	0.0721442	0.721157
Apoc2	Apoc2	11813	apo-CII|apoC-II	apolipoprotein C-II	6.1889	5.47122	1.36386	2.12784	13.813	-4.08421	0.00321606	0.222306
Apoc3	Apoc3	11814	apo-CIII|apoC-III	apolipoprotein C-III	0.668846	0.220729	0.226558	0.113574	1.2375	-0.274722	0.574774	0.806048
Apoe	Apoe	11816	AI255918|Apo-E	apolipoprotein E	5.56761	3.23249	1.9179	2.55041	9.96659	-2.1659	0.105604	0.721157
Apom	Apom	55938	1190010O19Rik|G3a|NG20	apolipoprotein M	0.668846	1.74624	0.226558	1.52129	2.05727	-0.33362	0.684633	0.860627
Aprt	Aprt	11821	C85684	adenine phosphoribosyl transferase	5.96939	0.440642	0.831897	1.47791	4.53141	-2.05011	0.398863	0.806048
Ar	Ar	11835	AW320017|Tfm	androgen receptor	0.668846	0.220729	-1.51856	2.03596	1.2761	-0.186089	0.902308	0.955986
Arf5	Arf5	11844	-	ADP-ribosylation factor 5	0.871326	0.286145	0.542294	0.462308	1.45449	-0.0764342	0.878748	0.941063
Arg1	Arg1	11846	AI|AI256583|Arg-1|PGIF	arginase_ liver	-2.71287	1.16085	1.48209	1.7137	1.32955	2.3739	0.202806	0.721157
Arid1a	Arid1a	93760	1110030E03Rik|BAF250a|Osa1|Smarcf1	AT rich interactive domain 1A (SWI-like)	5.46415	0.324274	-0.123607	-0.274638	2.54479	-3.09333	0.20311	0.721157
Arid1b	Arid1b	239985	8030481M12|9330189K18Rik|AI836955|Ardi1b|B230217J03Rik|mKIAA1235	AT rich interactive domain 1B (SWI-like)	0.568765	-0.158501	-0.00291861	0.253754	1.12138	-0.0797145	0.882591	0.943112
Arid2	Arid2	77044	1700124K17Rik|4432409D24Rik|zipzap/p200	AT rich interactive domain 2 (ARID_ RFX-like)	-3.13681	2.1615	1.44395	1.88343	1.50318	2.15135	0.359845	0.769245
Arpc4	Arpc4	68089	20kDa|5330419I20Rik|AI327076|p20-Arc	actin related protein 2/3 complex_ subunit 4	5.46059	0.00620944	0.254959	-1.06683	2.24036	-3.13934	0.228302	0.721157
Ascl1	Ascl1	17172	AI225900|ASH1|Mash1|bHLHa46	achaete-scute complex homolog 1 (Drosophila)	0.668846	1.38343	0.226558	0.113574	1.51372	-0.85607	0.166655	0.721157
Ash1l	Ash1l	192195	8030453L17Rik|Ash1|E430018P19Rik|Kmt2h	ash1 (absent_ small_ or homeotic)-like (Drosophila)	0.0150279	-0.000968288	0.25644	-0.400556	0.977715	-0.079088	0.877824	0.941063
Asl	Asl	109900	2510006M18Rik	argininosuccinate lyase	0.163232	-0.476375	0.270844	-0.281575	0.945423	0.151206	0.78712	0.904571
Asmt	Asmt	107626	Hiomt	acetylserotonin O-methyltransferase	0.668846	0.220729	-1.2288	0.113574	0.961653	-1.0024	0.219839	0.721157
Asns	Asns	27053	-	asparagine synthetase	-1.46627	-0.706848	-0.29979	0.710403	0.736815	1.29187	0.118507	0.721157
Aspa	Aspa	11484	Acy-2|Acy2|nur7	aspartoacylase	-4.47345	2.27702	-2.59916	-1.53928	0.333621	-0.971008	0.731062	0.877391
Aspg	Aspg	104816	A530050D06Rik|AI429460|Gm690	asparaginase homolog (S. cerevisiae)	-3.80073	1.38343	0.226558	0.113574	0.697714	1.37872	0.532892	0.806048
Ass1	Ass1	11898	AA408052|ASS|Ass-1|fold	argininosuccinate synthetase 1	1.78779	1.32099	1.01201	1.39422	2.60044	-0.351271	0.500399	0.806048
Atf4	Atf4	11911	Atf-4|C/ATF|CREB2|TAXREB67	activating transcription factor 4	0.444086	-0.273963	0.00824325	-0.71944	0.9105	-0.44066	0.48271	0.806048
Atf7	Atf7	223922	1110012F10Rik|9430065F09Rik|AI549878|C130020M04Rik	activating transcription factor 7	1.36444	0.527141	-0.183237	0.494738	1.46487	-0.790038	0.251734	0.721157
Atf7ip	Atf7ip	54343	2610204M12Rik|AM|Mcaf1	activating transcription factor 7 interacting protein	0.132173	0.592293	0.0714356	-0.343978	1.08146	-0.498504	0.357587	0.769245
Atg101	Atg101	68118	9430023L20Rik|AA407441|AU022967	autophagy related 101	-0.284974	-0.915489	-0.264062	0.0339028	0.780432	0.485152	0.382401	0.789329
Atg2b	Atg2b	76559	2410024A21Rik|AI047755|AI503411|AW558123|C030004M05Rik|C630028L02Rik|mKIAA4067	autophagy related 2B	-0.620418	-0.0515675	-0.329208	0.245031	0.877189	0.293904	0.599619	0.822893
Atox1	Atox1	11927	AI256639|Atx1	ATX1 (antioxidant protein 1) homolog 1 (yeast)	0.930286	0.734308	0.31616	0.797288	1.61834	-0.275573	0.580829	0.806048
Atp5d	Atp5d	66043	0610008F14Rik|1500000I11Rik|AA960090|AI876556|AU020773|C85518	ATP synthase_ H+ transporting_ mitochondrial F1 complex_ delta subunit	0.16503	0.608214	0.0927519	0.628203	1.29554	-0.0261449	0.960031	0.985052
Atp5k	Atp5k	11958	2610008D24Rik|Atp5i|Lfm1	ATP synthase_ H+ transporting_ mitochondrial F1F0 complex_ subunit E	-1.6714	0.0451938	-0.277152	0.364358	0.765912	0.856705	0.353836	0.769245
Atp6v1f	Atp6v1f	66144	1110004G16Rik	ATPase_ H+ transporting_ lysosomal V1 subunit F	1.3925	0.59635	0.440358	0.391866	1.63045	-0.578315	0.326605	0.758697
Atxn7	Atxn7	246103	A430107N12Rik|AI627028|Sca7|ataxin-7	ataxin 7	-0.412089	-0.636421	-0.466103	0.177966	0.793245	0.380186	0.481337	0.806048
Bad	Bad	12015	AI325008|Bbc2	BCL2-associated agonist of cell death	0.298013	0.00900615	-0.158737	0.255569	1.07249	-0.105094	0.828916	0.914729
Bcl2	Bcl2	12043	AW986256|Bcl-2|C430015F12Rik|D630044D05Rik|D830018M01Rik	B cell leukemia/lymphoma 2	-0.235937	3.74624	-0.051127	1.41499	2.32711	-1.07322	0.555792	0.806048
Bcl2a1a	Bcl2a1a	12044	A1|BB218357|Bcl2a1|Bfl-1|Hbpa1	B cell leukemia/lymphoma 2 related protein A1a	5.74768	1.87604	1.15548	0.223223	4.75882	-3.12251	0.124919	0.721157
Bcl2l1	Bcl2l1	12048	Bcl(X)L|Bcl-XL|Bcl2l|BclX|bcl-x|bcl2-L-1	BCL2-like 1	-0.856869	-0.194221	0.0917475	-0.213409	0.816097	0.464714	0.406312	0.806048
Bhmt	Bhmt	12116	-	betaine-homocysteine methyltransferase	0.668846	-3.79949	-1.05869	1.29922	0.606034	1.68558	0.441999	0.806048
Bhmt2	Bhmt2	64918	C81077|D13Ucla2	betaine-homocysteine methyltransferase 2	0.668846	0.220729	-1.38094	-1.99236	0.650251	-2.13144	0.017043	0.430874
Birc3	Birc3	11796	AW107670|Api1|Api2|Birc2|HIAP2|IAP1|IAP2|MIAP1|MIAP2|MIHB|MIHC|RNF49|cIAP-1|cIAP-2|cIAP1|cIAP2	baculoviral IAP repeat-containing 3	2.01042	0.390846	0.150523	-0.0643818	1.53885	-1.15756	0.202249	0.721157
Blk	Blk	12143	-	B lymphoid kinase	0.668846	-2.44401	0.226558	0.113574	0.779836	1.05765	0.449147	0.806048
Braf	Braf	109880	9930012E13Rik|AA120551|AA387315|AA473386|B-raf|Braf-2|Braf2|C230098H17|C87398|D6Ertd631e	Braf transforming gene	0.0333957	0.256607	-0.0894013	0.0347758	1.04163	-0.172314	0.705824	0.86835
Brca1	Brca1	12189	-	breast cancer 1	1.45331	1.74624	0.626542	-0.777368	1.69605	-1.67519	0.0776433	0.721157
Brca2	Brca2	12190	Fancd1|RAB163	breast cancer 2	-1.72437	2.66373	0.0812328	0.830261	1.37813	-0.0139316	0.994002	0.999143
Brcc3	Brcc3	210766	C6.1A	BRCA1/BRCA2-containing complex_ subunit 3	-0.106962	-0.0515587	0.217761	0.533595	1.10819	0.454938	0.354325	0.769245
Brip1	Brip1	237911	3110009N10Rik|8030460J03Rik|Bach1|FACJ|Fancj|OF	BRCA1 interacting protein C-terminal helicase 1	-2.97558	1.57621	0.878181	1.52129	1.18923	1.89942	0.35388	0.769245
Btk	Btk	12229	AI528679|xid	Bruton agammaglobulinemia tyrosine kinase	2.10276	-0.00952572	0.12932	-0.247025	1.40823	-1.10547	0.298186	0.731289
Bub1	Bub1	12235	AL022991|Bub1a|C80208|D2Xrf87	budding uninhibited by benzimidazoles 1 homolog (S. cerevisiae)	0.668846	1.74624	-0.787683	0.113574	1.35214	-1.5446	0.0913694	0.721157
Bub1b	Bub1b	12236	AU045529|BUBR1	budding uninhibited by benzimidazoles 1 homolog_ beta (S. cerevisiae)	0.716346	1.38343	-0.963714	2.17328	1.7744	-0.445103	0.747219	0.88417
Cab39	Cab39	12283	AA408805|AA960512|C78372|MO25|MO25alpha	calcium binding protein 39	-0.880896	0.21703	-0.0967913	-0.0573221	0.867842	0.254877	0.687226	0.860627
Cacna1a	Cacna1a	12286	APCA|BI|Caca1a|Cacnl1a4|Cav2.1|Ccha1a|EA2|FHM|HPCA|MHP|MHP1|SCA6|alpha1A|la|nmf352|rkr|smrl|tg	calcium channel_ voltage-dependent_ P/Q type_ alpha 1A subunit	0.684267	-0.561273	1.11885	1.16221	1.51678	1.07903	0.168246	0.721157
Cacna1e	Cacna1e	12290	A430040I15|BII|Cach6|Cacnl1a6|Cav2.3|Cchra1|alpha1E	calcium channel_ voltage-dependent_ R type_ alpha 1E subunit	0.668846	0.220729	0.226558	2.03596	1.72671	0.686471	0.45229	0.806048
Cacnb4	Cacnb4	12298	3110038O15Rik|Cchb4|lh	calcium channel_ voltage-dependent_ beta 4 subunit	-3.55188	2.03591	-1.64366	-0.584218	0.522694	-0.355949	0.879416	0.941063
Cacng2	Cacng2	12300	AW060990|B230105C07Rik|B930041E13Rik|stargazer|stargazin|stg|wag|waggler	calcium channel_ voltage-dependent_ gamma subunit 2	-5.46372	-3.18105	-2.30687	0.113574	0.152881	3.22573	0.0795987	0.721157
Cacng3	Cacng3	54376	-	calcium channel_ voltage-dependent_ gamma subunit 3	0.668846	0.220729	0.226558	0.113574	1.2375	-0.274722	0.574774	0.806048
Cacng7	Cacng7	81904	-	calcium channel_ voltage-dependent_ gamma subunit 7	-4.07534	-2.48023	-2.48176	-0.447418	0.193286	1.8132	0.171245	0.721157
Cad	Cad	69719	2410008J01Rik|AU018859|Cpad	carbamoyl-phosphate synthetase 2_ aspartate transcarbamylase_ and dihydroorotase	0.363616	0.399746	-0.150324	0.11239	1.13395	-0.400648	0.402571	0.806048
Car12	Car12	76459	2310047E01Rik|AI314958|CA-XII|Ca12	carbonic anyhydrase 12	0.668846	1.74624	-1.0504	0.113574	1.29196	-1.67596	0.0908934	0.721157
Car9	Car9	230099	CAIX|Ca9|MN/CA9	carbonic anhydrase 9	-2.52048	2.03591	-0.0187062	1.7137	1.23337	1.08978	0.597785	0.821955
Card11	Card11	108723	0610008L17Rik|2410011D02Rik|BIMP3|CARMA1	caspase recruitment domain family_ member 11	3.13138	2.66373	0.422826	3.57185	5.4545	-0.900219	0.522041	0.806048
Cat	Cat	12359	2210418N07|Cas-1|Cas1|Cs-1	catalase	-0.266571	0.145959	0.200957	0.0304232	1.01938	0.175996	0.713945	0.871917
Cbl	Cbl	12402	4732447J05Rik|Cbl-2|c-Cbl|cbl	Casitas B-lineage lymphoma	1.24917	0.575896	0.59007	0.048734	1.53259	-0.593131	0.328331	0.7596
Cbr4	Cbr4	234309	A730083J17Rik|BC009118	carbonyl reductase 4	3.66759	3.93398	-0.176678	0.415093	3.89061	-3.68157	0.00252216	0.20962
Ccl19	Ccl19	24047	CKb11|ELC|MIP3B|Scya19|exodus-3	chemokine (C-C motif) ligand 19	-3.53775	1.16085	0.226558	0.113574	0.702615	1.35852	0.501928	0.806048
Ccl2	Ccl2	20296	AI323594|HC11|JE|MCAF|MCP-1|MCP1|SMC-CF|Scya2|Sigje	chemokine (C-C motif) ligand 2	6.61363	-0.0751834	0.0805067	-0.202802	3.03993	-3.33037	0.27154	0.721157
Ccl4	Ccl4	20303	AT744.1|Act-2|MIP-1B|Mip1b|Scya4	chemokine (C-C motif) ligand 4	4.39451	0.404989	0.499644	-0.18317	2.42669	-2.24151	0.23824	0.721157
Ccl5	Ccl5	20304	MuRantes|RANTES|SISd|Scya5|TCP228	chemokine (C-C motif) ligand 5	1.44976	2.26621	0.500146	2.45343	3.17639	-0.3812	0.695599	0.865737
Ccna1	Ccna1	12427	-	cyclin A1	0.808725	1.16085	0.626542	0.113574	1.59928	-0.614729	0.271506	0.721157
Ccna2	Ccna2	12428	AA408589|Ccn-1|Ccn1|Ccna|CycA2|Cyca	cyclin A2	2.56456	2.66373	-0.439863	2.52129	3.54904	-1.57343	0.265467	0.721157
Ccnb2	Ccnb2	12442	CycB2	cyclin B2	1.6166	2.48304	0.306831	2.03596	3.0538	-0.878424	0.360334	0.769245
Ccnd1	Ccnd1	12443	AI327039|CycD1|Cyl-1|PRAD1|bcl-1|cD1	cyclin D1	0.0981585	-0.648025	-0.263552	-0.304916	0.823829	-0.00930048	0.986086	0.999143
Cd14	Cd14	12475	-	CD14 antigen	5.42065	1.74981	1.12208	0.6656	4.72245	-2.69139	0.14751	0.721157
Cd163	Cd163	93671	CD163v2|CD163v3	CD163 antigen	-1.28515	2.03591	-0.28043	-0.169987	1.05342	-0.600588	0.675344	0.858762
Cd180	Cd180	17079	F630107B15|Ly78|RP105	CD180 antigen	3.84782	1.26236	1.06575	0.799242	3.34914	-1.6226	0.21082	0.721157
Cd19	Cd19	12478	AW495831	CD19 antigen	0.668846	0.220729	0.226558	0.113574	1.2375	-0.274722	0.574774	0.806048
Cd209e	Cd209e	170780	SIGNR4|mSIGNR4	CD209e antigen	3.56429	3.27672	0.772026	2.7137	5.98638	-1.67765	0.128001	0.721157
Cd244a	Cd244a	NA	NA	NA	4.97946	0.191646	0.321903	1.61281	3.42583	-1.6182	0.45153	0.806048
Cd247	Cd247	12503	4930549J05Rik|A430104F18Rik|AW552088|Cd3|Cd3-eta|Cd3-zeta|Cd3h|Cd3z|Cd3zeta|T3z|Tcrk|Tcrz	CD247 antigen	-5.39683	-2.39591	-2.41804	-0.705385	0.150826	2.33466	0.172271	0.721157
Cd27	Cd27	21940	S152|Tnfrsf7|Tp55	CD27 antigen	1.26915	1.57621	0.226558	1.7137	2.29168	-0.452554	0.559796	0.806048
Cd274	Cd274	60533	A530045L16Rik|B7h1|Pdcd1l1|Pdcd1lg1|Pdl1	CD274 antigen	7.1449	1.42862	0.979263	1.20641	6.45222	-3.19393	0.228763	0.721157
Cd276	Cd276	102657	6030411F23Rik|AU016588|B7RP-2|B7h3	CD276 antigen	-1.10541	-1.31146	0.211765	0.900283	0.797632	1.76446	0.0284289	0.5596
Cd28	Cd28	12487	-	CD28 antigen	1.97906	1.74624	1.62654	3.71391	4.81133	0.807574	0.422768	0.806048
Cd36	Cd36	12491	FAT|GPIV|Scarb3	CD36 antigen	1.08224	1.2285	1.18058	2.32865	2.74155	0.599242	0.380507	0.789329
Cd3d	Cd3d	12500	T3d	CD3 antigen_ delta polypeptide	-2.42277	2.03591	-0.515121	3.35775	1.53043	1.61475	0.520173	0.806048
Cd3e	Cd3e	12501	AI504783|CD3|CD3epsilon|T3e	CD3 antigen_ epsilon polypeptide	1.56456	1.74624	0.321539	1.29922	2.35037	-0.845024	0.212196	0.721157
Cd3g	Cd3g	12502	Ctg-3|Ctg3|T3g	CD3 antigen_ gamma polypeptide	1.89726	2.48304	-0.590966	1.22282	2.38343	-1.87422	0.0952926	0.721157
Cd4	Cd4	12504	L3T4|Ly-4	CD4 antigen	1.45331	1.57621	0.226558	2.52129	2.72139	-0.140837	0.891201	0.950953
Cd40lg	Cd40lg	21947	CD154|CD40-L|Cd40l|HIGM1|IGM|IMD3|Ly-62|Ly62|T-BAM|TRAP|Tnfsf5|gp39	CD40 ligand	-3.22754	2.89833	-1.17593	0.415357	0.827915	-0.215682	0.933858	0.974234
Cd6	Cd6	12511	-	CD6 antigen	0.808725	-3.53653	0.226558	1.7137	0.872431	2.33403	0.268695	0.721157
Cd63	Cd63	12512	C75951|ME491|Tspan30	CD63 antigen	4.06594	2.21871	1.19045	1.35231	4.61668	-1.87094	0.0911928	0.721157
Cd68	Cd68	12514	Lamp4|Scard1|gp110	CD68 antigen	5.58309	1.48626	0.991559	1.0529	4.85157	-2.51244	0.20064	0.721157
Cd84	Cd84	12523	A130013D22Rik|CDw84|SLAMF5	CD84 antigen	4.53069	1.45003	0.954398	0.570396	3.67152	-2.22796	0.156595	0.721157
Cd8a	Cd8a	12525	BB154331|Ly-2|Ly-35|Ly-B|Lyt-2	CD8 antigen_ alpha chain	0.668846	0.220729	0.226558	1.7137	1.63292	0.52534	0.508252	0.806048
Cd8b1	Cd8b1	12526	Cd8b|Ly-3|Ly-C|Lyt-3	CD8 antigen_ beta chain 1	0.668846	1.74624	0.226558	0.113574	1.61195	-1.03748	0.157097	0.721157
Cda	Cda	72269	2210401N16Rik	cytidine deaminase	0.668846	0.220729	0.226558	0.113574	1.2375	-0.274722	0.574774	0.806048
Cdc20	Cdc20	107995	2310042N09Rik|C87100|p55CDC	cell division cycle 20	1.058	2.1615	-1.15856	2.17328	2.08284	-1.10239	0.476398	0.806048
Cdca5	Cdca5	67849	2610036L13Rik|AL024086|AW536684|C85404	cell division cycle associated 5	0.668846	1.57621	-1.75926	1.88343	1.50766	-1.06044	0.516625	0.806048
Cdca8	Cdca8	52276	4831429J16Rik|AU044747|BOR|Borealin|D4Ertd421e|DasraB|MESRGP	cell division cycle associated 8	1.20122	0.220729	-0.577174	0.0673463	1.17123	-0.965887	0.194025	0.721157
Cdk9	Cdk9	107951	PITALRE	cyclin-dependent kinase 9 (CDC2-related kinase)	1.3343	0.427006	0.42137	-0.0576791	1.44518	-0.698806	0.291147	0.721157
Ceacam3	Ceacam3	384557	EG384557|Psg24|cea12	carcinoembryonic antigen-related cell adhesion molecule 3	-4.02308	0.220729	0.226558	0.113574	0.548835	2.07124	0.286856	0.721157
Cenpa	Cenpa	12615	Cenp-A	centromere protein A	4.28532	-0.965988	0.217266	1.38466	2.34618	-0.858705	0.702201	0.868323
Chmp2a	Chmp2a	68953	1500016L11Rik	charged multivesicular body protein 2A	-0.589204	-0.0970928	0.105833	0.382831	0.966333	0.58748	0.280745	0.721157
Chmp6	Chmp6	208092	2400004G01Rik	charged multivesicular body protein 6	1.27658	0.191723	0.29874	0.456077	1.46996	-0.356743	0.577218	0.806048
Clock	Clock	12753	5330400M04Rik|KAT13D	circadian locomotor output cycles kaput	0.223462	0.26004	0.127509	-0.364908	1.04357	-0.36045	0.473628	0.806048
Clspn	Clspn	269582	B130025E01|C85083|E130314M08Rik	claspin	-3.53775	0.220729	-1.18834	-0.584643	0.413942	0.772021	0.635795	0.834341
Cmklr1	Cmklr1	14747	ChemR23|DEZ|Gpcr27|mcmklr1	chemokine-like receptor 1	2.65618	0.0176814	0.18953	0.172013	1.69214	-1.15616	0.350674	0.769245
Col4a1	Col4a1	12826	Bru|Col4a-1|Del(8)44H|Raw|Svc	collagen_ type IV_ alpha 1	-3.47619	-1.85892	-1.20307	1.10532	0.390064	2.61868	0.0920966	0.721157
Col4a2	Col4a2	12827	Col4a-2	collagen_ type IV_ alpha 2	-4.23729	-2.42273	-2.39454	0.280926	0.218634	2.27321	0.161591	0.721157
Col6a1	Col6a1	12833	AI747156|Col6a-1	collagen_ type VI_ alpha 1	-2.53084	2.66373	-0.466294	2.96171	1.57689	1.18126	0.64934	0.84324
Col6a2	Col6a2	12834	Col6a-2	collagen_ type VI_ alpha 2	-2.80173	1.89833	-1.40498	2.03985	0.954533	0.769137	0.750322	0.88417
Col6a3	Col6a3	12835	AI507288|Col6a-3	collagen_ type VI_ alpha 3	-2.96013	1.16085	-1.64366	3.17328	0.954347	1.66445	0.535032	0.806048
Cops6	Cops6	26893	Sgn3|VIP/MOV34	COP9 (constitutive photomorphogenic) homolog_ subunit 6 (Arabidopsis thaliana)	-0.282302	0.537414	0.362767	0.196079	1.15148	0.151867	0.785426	0.904571
Cox10	Cox10	70383	2410004F01Rik|AU042636	cytochrome c oxidase assembly protein 10	2.71635	2.48304	0.327285	0.415224	2.80009	-2.22844	0.00864446	0.344385
Cox14	Cox14	66379	2310016M24Rik|AA959804	cytochrome c oxidase assembly protein 14	-1.50475	-0.466642	-0.162518	0.208529	0.716309	1.0087	0.168699	0.721157
Cox4i1	Cox4i1	12857	AL024441|COX|COX IV-1|COXIV|Cox4|Cox4a|IV-1	cytochrome c oxidase subunit IV isoform 1	-0.677736	0.627028	0.0376353	0.249452	1.04181	0.168898	0.808064	0.913039
Cox5a	Cox5a	12858	AA959768|CcOX	cytochrome c oxidase subunit Va	-1.11021	0.600492	0.215304	0.536985	1.04293	0.631003	0.466317	0.806048
Cox5b	Cox5b	12859	-	cytochrome c oxidase subunit Vb	-0.741732	0.347939	-0.308157	0.0631951	0.895218	0.0744156	0.907561	0.958026
Cox6a1	Cox6a1	12861	VIaL	cytochrome c oxidase subunit VIa polypeptide 1	-0.819149	0.471407	-0.199514	0.162405	0.935486	0.155316	0.824541	0.914729
Cox6b1	Cox6b1	110323	2010000G05Rik|Cox6b	cytochrome c oxidase_ subunit VIb polypeptide 1	-0.609407	0.608204	0.0408815	0.283911	1.05768	0.162997	0.807904	0.913039
Cox7b	Cox7b	66142	1100001F07Rik|1110004F07Rik|C80563	cytochrome c oxidase subunit VIIb	1.33276	2.38398	-1.46544	1.52129	1.92272	-1.83045	0.229913	0.721157
Cox7c	Cox7c	12867	COXVIIc|Cox7c1	cytochrome c oxidase subunit VIIc	-0.17796	0.883191	-0.0646683	0.191633	1.15513	-0.289134	0.648027	0.843147
Cox8a	Cox8a	12868	COX8L	cytochrome c oxidase subunit VIIIa	-1.80833	-1.53715	-0.76147	0.151817	0.503903	1.36791	0.0745386	0.721157
Cpa3	Cpa3	12873	MC-CPA	carboxypeptidase A3_ mast cell	1.3949	0.220729	-1.9659	0.113574	0.959813	-1.73398	0.16425	0.721157
Cps1	Cps1	227231	4732433M03Rik|CPS|D1Ucla3	carbamoyl-phosphate synthetase 1	0.668846	0.220729	0.226558	0.113574	1.2375	-0.274722	0.574774	0.806048
Cpt1a	Cpt1a	12894	C730027G07|CPTI|Cpt1	carnitine palmitoyltransferase 1a_ liver	-0.617791	0.23912	0.245793	0.369753	1.0419	0.497109	0.403104	0.806048
Creb3l3	Creb3l3	208677	BC010786|CREB-H|D10Bur1e	cAMP responsive element binding protein 3-like 3	0.668846	0.220729	0.226558	-1.76986	0.892899	-1.21644	0.245276	0.721157
Cs	Cs	12974	2610511A05Rik|9030605P22Rik|Ahl4|BB234005|Cis	citrate synthase	0.329761	0.353696	0.269572	0.371624	1.25803	-0.0211306	0.961824	0.98554
Csf3r	Csf3r	12986	Cd114|Csfgr|G-CSF-R|G-CSFR	colony stimulating factor 3 receptor (granulocyte)	3.18543	0.163846	0.281875	-0.0625868	1.85593	-1.565	0.276792	0.721157
Ctcf	Ctcf	13018	AW108038	CCCTC-binding factor	-1.06819	-0.683452	-0.172167	-0.061437	0.708917	0.75902	0.166797	0.721157
Ctla4	Ctla4	12477	Cd152|Ctla-4|Ly-56	cytotoxic T-lymphocyte-associated protein 4	-2.68274	2.96876	0.327285	1.05909	1.33617	0.550178	0.815408	0.914049
Ctps	Ctps	51797	Ctps1	cytidine 5'-triphosphate synthase	-2.58032	3.03591	-1.16339	-0.584962	0.799299	-1.10197	0.641426	0.840257
Ctsa	Ctsa	19025	AU019505|PPCA|Ppgb	cathepsin A	4.15833	4.30437	0.434237	0.24526	4.87549	-3.8916	0.00135162	0.162677
Ctsd	Ctsd	13033	CD|CatD	cathepsin D	5.71083	1.62348	1.22772	0.9932	5.23724	-2.55669	0.194296	0.721157
Ctsl	Ctsl	13039	1190035F06Rik|CatL|Ctsl1|MEP|fs|nkt	cathepsin L	4.91595	1.44163	1.08504	0.255016	3.79581	-2.50876	0.159086	0.721157
Ctss	Ctss	13040	Cats	cathepsin S	6.27445	0.833884	0.579733	0.306244	3.99606	-3.11118	0.221007	0.721157
Ctsw	Ctsw	13041	lymphopain	cathepsin W	2.20191	-1.63624	1.66081	2.58518	2.30204	1.84016	0.307466	0.741706
Ctsz	Ctsz	64138	AI787083|AU019819|CTSX|D2Wsu143e	cathepsin Z	4.69328	1.3262	1.03428	0.867131	3.94554	-2.05904	0.207513	0.721157
Cxcl9	Cxcl9	17329	BB139920|CMK|Mig|MuMIG|Scyb9|crg-10	chemokine (C-X-C motif) ligand 9	4.43893	4.22026	1.86721	2.92292	10.284	-1.93453	0.0346534	0.599832
Cxcr6	Cxcr6	80901	BB217514|BONZO|STRL33	chemokine (C-X-C motif) receptor 6	1.3949	2.27702	-1.13382	1.58521	2.0432	-1.61027	0.244201	0.721157
Cybb	Cybb	13058	C88302|CGD91-phox|Cgd|Cyd|Nox2|gp91-1|gp91phox	cytochrome b-245_ beta polypeptide	8.82667	2.04475	1.49848	2.5097	13.1765	-3.43162	0.268905	0.721157
Cyp1a1	Cyp1a1	13076	AHH|AHRR|CP11|Cyp1a2|P450-1	cytochrome P450_ family 1_ subfamily a_ polypeptide 1	-3.53775	0.220729	0.226558	0.113574	0.596989	1.82858	0.291574	0.721157
Cyp1a2	Cyp1a2	13077	CP12|Cyp1a1|P450-3	cytochrome P450_ family 1_ subfamily a_ polypeptide 2	0.668846	0.220729	0.226558	-2.18508	0.830909	-1.42405	0.241125	0.721157
Cyp1b1	Cyp1b1	13078	CP1B|P4501b1	cytochrome P450_ family 1_ subfamily b_ polypeptide 1	-3.39787	-3.79949	0.226558	2.80145	0.48554	5.11269	0.01183	0.364959
Cyp4a10	Cyp4a10	13117	AI647584|Cyp4a|D4Rp1|RP1	cytochrome P450_ family 4_ subfamily a_ polypeptide 10	0.668846	0.220729	0.226558	0.113574	1.2375	-0.274722	0.574774	0.806048
Cyp4a12a	Cyp4a12a	277753	BC025936|Cyp4a12	cytochrome P450_ family 4_ subfamily a_ polypeptide 12a	-3.49025	0.220729	0.226558	0.113574	0.601924	1.80483	0.292126	0.721157
Cyp8b1	Cyp8b1	13124	-	cytochrome P450_ family 8_ subfamily b_ polypeptide 1	0.668846	-3.53653	0.226558	0.113574	0.645332	1.60391	0.390001	0.79488
D2hgdh	D2hgdh	98314	AA408776|AA408778|AI325464	D-2-hydroxyglutarate dehydrogenase	3.33308	2.74624	0.183311	0.900353	3.45994	-2.49783	0.0131736	0.364959
Dao	Dao	13142	AI987963|DAAO|DAMOX|Dao-1|Dao1	D-amino acid oxidase	-3.80073	2.03591	0.226558	0.113574	0.781235	1.05248	0.665937	0.85457
Dck	Dck	13178	-	deoxycytidine kinase	0.118686	4.30437	0.484879	-0.021133	2.33221	-1.97965	0.302662	0.735035
Ddc	Ddc	13195	Aadc	dopa decarboxylase	-4.20042	1.89833	-2.45109	-1.12566	0.361055	-0.637328	0.804506	0.912246
Deptor	Deptor	97998	Depdc6	DEP domain containing MTOR-interacting protein	2.51001	-1.59576	-0.196653	0.695521	1.27746	-0.207691	0.905916	0.958026
Dera	Dera	232449	2010002D22Rik|2500002K03Rik|DEOC	2-deoxyribose-5-phosphate aldolase homolog (C. elegans)	3.80941	-0.489592	0.283356	0.955663	2.20337	-1.0404	0.575937	0.806048
Dglucy	Dglucy	NA	NA	NA	4.3094	0.0341617	-0.550081	-0.783018	1.68484	-2.83833	0.173293	0.721157
Dguok	Dguok	27369	dGK|dGK1|dGK2|dGK3	deoxyguanosine kinase	0.14818	0.0286099	0.0442601	0.118971	1.06069	-0.00677969	0.987791	0.999143
Dmgdh	Dmgdh	74129	1200014D15Rik|AI787269	dimethylglycine dehydrogenase precursor	-3.53775	1.16085	-1.2288	1.29922	0.670532	1.22366	0.58737	0.812112
Dtl	Dtl	76843	2810047L02Rik|5730564G15Rik|Ramp	denticleless homolog (Drosophila)	-1.97101	-2.63679	-0.921892	-0.295366	0.364435	1.69527	0.0406212	0.620095
Duox1	Duox1	99439	9930101G15Rik|AW987690|Duox2|LNOX1|LNOX2|NOXEF1|NOXEF2|P138-TOX|THOX1|THOX2	dual oxidase 1	0.668846	0.220729	0.226558	1.52129	1.57938	0.429137	0.555134	0.806048
Duox2	Duox2	214593	A430065P05Rik|LNOX2|NOXEF2|P138-TOX|THOX2	dual oxidase 2	0.668846	0.220729	0.226558	0.113574	1.2375	-0.274722	0.574774	0.806048
Echs1	Echs1	93747	C80529	enoyl Coenzyme A hydratase_ short chain_ 1_ mitochondrial	0.827895	0.779668	0.78514	0.867266	1.75929	0.0224218	0.959462	0.985052
Eea1	Eea1	216238	A430109M19Rik|B230358H09Rik|ZFYVE2	early endosome antigen 1	0.094823	0.333757	0.805334	0.401116	1.32754	0.388935	0.438825	0.806048
Efna4	Efna4	13639	EFL-4|Epl4|LERK-4	ephrin A4	1.45331	1.74624	-0.913214	0.289845	1.56271	-1.91146	0.0439269	0.644127
Egfr	Egfr	13649	9030024J15Rik|AI552599|Erbb|Errb1|Errp|Wa5|wa-2|wa2	epidermal growth factor receptor	-2.49025	1.38343	-1.31343	2.52129	1.01766	1.15734	0.613955	0.824382
Ehhadh	Ehhadh	74147	1300002P22Rik|HD|L-PBE|LBFP|LBP|MFP|MFP1|PBFE	enoyl-Coenzyme A_ hydratase/3-hydroxyacyl Coenzyme A dehydrogenase	3.33308	-0.911507	0.547077	-0.378615	1.56646	-1.12656	0.545839	0.806048
Eme1	Eme1	268465	6820428D13	essential meiotic endonuclease 1 homolog 1 (S. pombe)	-3.00538	-2.56927	-0.925303	1.7137	0.436313	3.18152	0.0504886	0.681142
Eno1	Eno1	13806	0610008I15|AL022784|Eno-1|MBP-1	enolase 1_ alpha non-neuron	-0.263814	0.302575	0.0484306	0.290987	1.06773	0.150329	0.767573	0.894306
Eno3	Eno3	13808	Eno-3|MSE	enolase 3_ beta muscle	-0.682896	3.86179	-0.385998	-0.907092	1.3865	-2.23599	0.284371	0.721157
Eomes	Eomes	13813	C77258|TBR-2|Tbr2	eomesodermin homolog (Xenopus laevis)	0.668846	1.57621	0.226558	1.52129	1.99754	-0.248604	0.750599	0.88417
Epc1	Epc1	13831	2400007E14Rik|5730566F07Rik|A930032N02Rik|mir-1893	enhancer of polycomb homolog 1 (Drosophila)	0.309554	0.808475	-0.0200131	-0.432112	1.12231	-0.785077	0.184636	0.721157
Ercc6	Ercc6	319955	4732403I04|C130058G22Rik|CSB	excision repair cross-complementing rodent repair deficiency_ complementation group 6	4.30131	0.49159	0.456615	0.807155	2.85634	-1.76456	0.312755	0.745034
Ern1	Ern1	78943	9030414B18Rik|AI225830|C85377|Ire1a|Ire1alpha|Ire1p	endoplasmic reticulum (ER) to nucleus signalling 1	0.721883	0.095326	0.339654	-0.154336	1.18973	-0.315946	0.572128	0.806048
Exo1	Exo1	26909	5730442G03Rik|Msa	exonuclease 1	0.668846	1.74624	0.226558	0.113574	1.61195	-1.03748	0.157097	0.721157
Ezh2	Ezh2	14056	Enx-1|Enx1h|KMT6|mKIAA4065	enhancer of zeste homolog 2 (Drosophila)	3.74024	-0.195927	-0.00220494	0.41484	1.98514	-1.56584	0.376105	0.78803
Fabp5	Fabp5	16592	E-FABP|Fabpe|Klbp|PA-FABP|mal1	fatty acid binding protein 5_ epidermal	1.65983	3.77667	1.78017	2.95911	5.83182	-0.348611	0.747517	0.88417
Fah	Fah	14085	-	fumarylacetoacetate hydrolase	-2.81169	1.16085	-1.35138	-0.262699	0.567924	0.0183851	0.991486	0.999143
Fahd1	Fahd1	68636	1110025H10Rik|AV002085	fumarylacetoacetate hydrolase domain containing 1	-1.98735	-2.27397	-0.62484	0.0526447	0.432754	1.84456	0.0255112	0.51574
Fanca	Fanca	14087	AW208693|FACA	Fanconi anemia_ complementation group A	0.716346	0.220729	-1.2288	1.29922	1.19075	-0.433328	0.704814	0.86835
Fancd2	Fancd2	211651	2410150O07Rik|AU015151|BB137857|FA-D2|FA4|FACD|FAD|FANCD	Fanconi anemia_ complementation group D2	1.80964	2.03591	-1.59916	0.192725	1.52602	-2.62599	0.0360862	0.599832
Fanci	Fanci	208836	-	Fanconi anemia_ complementation group I	0.716346	0.220729	0.226558	0.113574	1.24773	-0.298472	0.549912	0.806048
Fasl	Fasl	14103	APT1LG1|CD178|CD95-L|CD95L|Fas-L|Faslg|Tnfsf6|gld	Fas ligand (TNF superfamily_ member 6)	1.058	1.74624	-1.2205	2.80145	2.13805	-0.611644	0.722927	0.875716
Fasn	Fasn	14104	A630082H08Rik|FAS	fatty acid synthase	-2.12606	-1.70685	-0.643865	-0.632283	0.412578	1.27838	0.0509946	0.681142
Fbp1	Fbp1	14121	Fbp-2|Fbp2|Fbp3	fructose bisphosphatase 1	0.668846	0.220729	0.226558	0.113574	1.2375	-0.274722	0.574774	0.806048
Fcer1a	Fcer1a	14125	FcERI|Fce1a|Fcr-5|fcepsilonri	Fc receptor_ IgE_ high affinity I_ alpha polypeptide	-3.60122	-3.31851	-1.24367	-0.478023	0.223701	2.59902	0.00995325	0.344385
Fcgr4	Fcgr4	246256	4833442P21Rik|CD16-2|FcgRIV|FcgammaRIV|Fcgr3a|Fcrl3	Fc receptor_ IgG_ low affinity IV	5.97946	1.90659	1.12544	2.49734	7.34727	-2.13164	0.279909	0.721157
Fcrlb	Fcrlb	435653	FREB-2|FREB2|FcRL2|Fcrlm2|Fcry|mFCRL2	Fc receptor-like B	-4.2158	0.220729	0.226558	-1.99236	0.368511	1.11464	0.595713	0.820614
Fcrls	Fcrls	80891	2810439C17Rik|9330158F12|FcRH2sc|Fcrh2|IFGP2|IgSR|MMAN-g|Msr2|moFcRH2sc	Fc receptor-like S_ scavenger receptor	9.66885	1.03508	0.90863	0.608969	8.31308	-4.59317	0.243515	0.721157
Fdx1	Fdx1	14148	-	ferredoxin 1	-0.534546	-0.493291	0.44218	-0.256421	0.864226	0.606798	0.289483	0.721157
Fdxr	Fdxr	14149	-	ferredoxin reductase	1.13138	1.16085	0.226558	0.113574	1.57799	-0.976049	0.0857824	0.721157
Fgf1	Fgf1	14164	Dffrx|Fam|Fgf-1|Fgfa	fibroblast growth factor 1	-3.67812	3.33121	-1.73555	-0.188921	0.674624	-0.788778	0.78939	0.905067
Fh1	Fh1	14194	Fh|Fh-1	fumarate hydratase 1	-1.51388	0.0530172	0.0565816	0.227373	0.815509	0.872408	0.301705	0.735035
Flt1	Flt1	14254	AI323757|Flt-1|VEGFR-1|VEGFR1|sFlt1	FMS-like tyrosine kinase 1	-3.16872	-2.19217	-1.98517	-0.547673	0.254646	1.41403	0.151	0.721157
Flt3	Flt3	14255	B230315G04|CD135|Flk-2|Flk2|Flt-3|Ly72|wmfl	FMS-like tyrosine kinase 3	2.66734	2.38398	-0.765734	3.29866	3.72196	-1.2592	0.478322	0.806048
Fnip1	Fnip1	216742	A730024A03Rik|AI838773|AW557298	folliculin interacting protein 1	1.83781	1.65202	0.603167	0.143311	2.0836	-1.37168	0.0451608	0.644127
Fnip2	Fnip2	329679	D630023B12Rik|mKIAA1450	folliculin interacting protein 2	2.3604	1.26136	1.19481	1.34372	2.90809	-0.541611	0.413814	0.806048
Folh1	Folh1	53320	GCP2|mopsm	folate hydrolase 1	0.668846	1.38343	0.226558	1.52129	1.93191	-0.152211	0.838033	0.915034
Folr1	Folr1	14275	FBP1|Folbp-1|Folbp1	folate receptor 1 (adult)	1.33276	0.220729	0.226558	-2.18508	0.93222	-1.75601	0.18954	0.721157
Foxm1	Foxm1	14235	AA408308|AW554517|BB238854|Fkh16|Foxm1b|HFH-11B|MPHOSPH2|Mpm2|WIN	forkhead box M1	2.36417	2.03591	1.66081	0.289845	3.00566	-1.22471	0.15179	0.721157
Foxp3	Foxp3	20371	JM2|scurfin|sf	forkhead box P3	0.808725	-2.01101	0.226558	0.113574	0.861224	0.771209	0.540623	0.806048
Fpr1	Fpr1	14293	FPR|LXA4R|fMLF-R	formyl peptide receptor 1	-3.49025	-2.31851	-2.75926	-0.459584	0.209221	1.29496	0.295739	0.727674
Ftcd	Ftcd	14317	-	formiminotransferase cyclodeaminase	-3.80073	-2.44401	0.226558	1.29922	0.441431	3.88526	0.010129	0.344385
G6pc	G6pc	14377	AW107337|G6Pase|G6pt|Glc-6-Pase	glucose-6-phosphatase_ catalytic	0.668846	0.220729	0.226558	-1.76986	0.892899	-1.21644	0.245276	0.721157
Gabarap	Gabarap	56486	-	gamma-aminobutyric acid receptor associated protein	4.48194	0.948433	0.634369	-0.722451	2.52376	-2.75923	0.146413	0.721157
Gad1	Gad1	14415	EP10|Gad-1	glutamate decarboxylase 1	-4.53767	1.16085	-1.35138	-0.584218	0.398292	0.720612	0.762459	0.891124
Gadl1	Gadl1	73748	1110027M19Rik|ADC|CSADC	glutamate decarboxylase-like 1	0.897262	1.38343	0.226558	-1.76986	1.1363	-1.912	0.103898	0.721157
Gapdh	Gapdh	14433	Gapd	glyceraldehyde-3-phosphate dehydrogenase	0.868142	0.974139	0.523557	0.497288	1.64237	-0.410718	0.381984	0.789329
Gapdhs	Gapdhs	14447	Gapd-s|Gapds	glyceraldehyde-3-phosphate dehydrogenase_ spermatogenic	-3.80073	1.57621	0.226558	0.113574	0.721416	1.28233	0.573232	0.806048
Gapvd1	Gapvd1	66691	2010005B09Rik|4432404J10Rik|AW108497|Gapex-5|RAP6|RME-6|mKIAA1521	GTPase activating protein and VPS9 domains 1	0.859573	-0.399513	0.174095	-0.0646063	1.10373	-0.175285	0.797474	0.907931
Gart	Gart	14450	Gaps|Prgs	phosphoribosylglycinamide formyltransferase	0.0333965	0.204114	0.585604	-0.175136	1.11883	0.086479	0.873209	0.939799
Gatm	Gatm	67092	1810003P21Rik|AI314789|AT	glycine amidinotransferase (L-arginine:glycine amidinotransferase)	0.0800133	0.660293	-0.262279	-0.28216	1.03452	-0.642373	0.247895	0.721157
Gba	Gba	14466	GBA1|GC|GCase|GLUC|betaGC	glucosidase_ beta_ acid	6.55435	0.982362	0.805552	0.654455	4.75413	-3.03835	0.238131	0.721157
Gcdh	Gcdh	270076	9030411L18|AI266902|D17825|GCD	glutaryl-Coenzyme A dehydrogenase	-1.00469	3.4833	0.381752	-0.514446	1.50158	-1.30565	0.507678	0.806048
Gck	Gck	103988	GLK|Gk|Gls006|HK4|HKIV|HXKP|Hlb62|MODY2	glucokinase	0.668846	0.220729	0.226558	0.113574	1.2375	-0.274722	0.574774	0.806048
Gclc	Gclc	14629	D9Wsu168e|GLCL-H|Ggcs-hs|Glclc	glutamate-cysteine ligase_ catalytic subunit	-0.656291	-0.25801	0.306893	-0.408126	0.838636	0.406534	0.477942	0.806048
Gda	Gda	14544	AU015411|AW047581	guanine deaminase	3.33308	2.1615	-0.413776	4.03579	4.85391	-0.936281	0.630762	0.830652
Glrx	Glrx	93692	C86710|D13Wsu156e|Glrx1|Grx1|TTase	glutaredoxin	1.4985	-0.0831448	0.364541	0.258059	1.42355	-0.396378	0.617174	0.824382
Gls	Gls	14660	6330442B14|AI314027|B230365M23Rik	glutaminase	1.36184	0.774583	0.178275	-0.710243	1.32053	-1.3342	0.0896275	0.721157
Gls2	Gls2	216456	A330074B06Rik|AI195532|GA|GLS|Lga	glutaminase 2 (liver_ mitochondrial)	-4.2158	1.16085	0.226558	0.113574	0.624725	1.69754	0.463829	0.806048
Glud1	Glud1	14661	AI118167|Gdh-X|Glud|Gludl	glutamate dehydrogenase 1	-0.142885	0.457006	0.146813	-0.0482447	1.07413	-0.107776	0.832591	0.914729
Glul	Glul	14645	GS|Glns	glutamate-ammonia ligase (glutamine synthetase)	0.148483	-0.42799	-0.323089	-0.999097	0.757636	-0.52134	0.387301	0.793066
Glyat	Glyat	107146	A330009E03Rik|ACGNAT|AI195249|AI315345|CAT|GAT	glycine-N-acyltransferase	0.668846	0.220729	0.226558	1.29922	1.51975	0.3181	0.627614	0.827963
Glyctk	Glyctk	235582	6230410P16Rik|C430006L12	glycerate kinase	0.897262	1.38343	-1.2288	0.113574	1.2238	-1.69796	0.0745912	0.721157
Gmpr	Gmpr	66355	2310004P21Rik|AV028449	guanosine monophosphate reductase	-1.25306	4.35769	0.0845718	0.855459	2.01554	-1.0823	0.648141	0.843147
Gmpr2	Gmpr2	105446	1810008P16Rik|5730544D12Rik|AA959850	guanosine monophosphate reductase 2	5.31335	0.963041	-0.163638	0.106866	2.93814	-3.16658	0.144642	0.721157
Gmps	Gmps	229363	AA591640|AI047208	guanine monophosphate synthetase	0.799357	-0.548124	0.209634	-0.116651	1.06146	-0.0791247	0.911646	0.958026
Gng12	Gng12	14701	2010305F15Rik|AA536815|AI115529|AI314170|AI842738	guanine nucleotide binding protein (G protein)_ gamma 12	1.00944	0.894004	0.705828	0.811524	1.80901	-0.193046	0.668244	0.855901
Gns	Gns	75612	2610016K11Rik|AU042285|C87209|G6S|N28088	glucosamine (N-acetyl)-6-sulfatase	4.66014	0.720932	0.719677	0.710557	3.25538	-1.97542	0.277776	0.721157
Got1	Got1	14718	AI789014|Got-1|cAspAT|cCAT	glutamic-oxaloacetic transaminase 1_ soluble	0.602819	1.50788	0.979972	0.882376	1.99068	-0.124175	0.829127	0.914729
Got2	Got2	14719	AL022787|FABP-pm|Got-2|mAspAT	glutamatic-oxaloacetic transaminase 2_ mitochondrial	-1.24513	3.4833	-0.392128	0.755902	1.5697	-0.937198	0.647633	0.843147
Gpi1	Gpi1	14751	Amf|Gpi|Gpi-1|Gpi-1r|Gpi-1s|Gpi-1t|Gpi1-r|Gpi1-s|Gpi1-t|Gpi1s|MF|NK|NK/GPI|Nlk|Org|Pgi|Phi	glucose phosphate isomerase 1	3.70437	-0.689012	0.105222	-0.0877585	1.69139	-1.49895	0.435991	0.806048
Gps1	Gps1	209318	Cops1|Csn1|R75577|Sgn1	G protein pathway suppressor 1	-0.0153692	0.267616	0.354382	0.116952	1.13359	0.109544	0.814193	0.914049
Gpt	Gpt	76282	1300007J06Rik|2310022B03Rik|ALT|Gpt-1|Gpt1	glutamic pyruvic transaminase_ soluble	-3.1158	-1.72135	0.556783	-0.0546387	0.471801	2.66964	0.0244094	0.510169
Gpx1	Gpx1	14775	AI195024|AL033363|CGPx|GPx-1|GSHPx-1|Gpx	glutathione peroxidase 1	1.66412	0.346805	0.452727	0.380686	1.63703	-0.588754	0.41911	0.806048
Gpx4	Gpx4	625249	GPx-4|GSHPx-4|PHGPx|mtPHGPx|snGPx	glutathione peroxidase 4	0.10338	0.44274	0.237898	0.0424443	1.15398	-0.132889	0.777382	0.899115
Grap2	Grap2	17444	GRAP-2|GRB2L|GRBLG|GRID|Gads|GrbX|Grf40|GrpL|Mona|P38	GRB2-related adaptor protein 2	0.808725	2.27702	0.226558	-1.76986	1.30641	-2.31453	0.0950177	0.721157
Grin1	Grin1	14810	GluN1|GluRdelta1|GluRzeta1|M100174|NMD-R1|NMDAR1|NR1|Nmdar|Rgsc174	glutamate receptor_ ionotropic_ NMDA1 (zeta 1)	-4.02308	0.220729	0.226558	-1.76986	0.396004	1.12952	0.571806	0.806048
Gsk3b	Gsk3b	56637	7330414F15Rik|8430431H08Rik|C86142|GSK-3|GSK-3beta|GSK3	glycogen synthase kinase 3 beta	-0.449922	0.116233	-0.00491011	-0.31792	0.892467	0.00542943	0.991529	0.999143
Gtse1	Gtse1	29870	B99|Gtse-1	G two S phase expressed protein 1	1.50945	1.38343	-0.729319	1.52129	1.8937	-1.05045	0.335786	0.767189
Gusb	Gusb	110006	AI747421|Gur|Gus|Gus-r|Gus-s|Gus-t|Gus-u|Gut|asd|g	glucuronidase_ beta	2.85111	1.11336	0.809425	0.742657	2.60113	-1.20619	0.203295	0.721157
Gys2	Gys2	232493	BC021322|LGS	glycogen synthase 2	0.668846	0.220729	0.226558	0.113574	1.2375	-0.274722	0.574774	0.806048
Gzma	Gzma	14938	AW494114|Ctla-3|Ctla3|Hf|SE1|TSP-1|TSP1	granzyme A	0.668846	1.57621	-1.56592	0.688043	1.26733	-1.56147	0.204251	0.721157
Gzmb	Gzmb	14939	AI553453|CCP-1/C11|CCP1|Ctla-1|Ctla1|GZB	granzyme B	0.668846	-2.37383	0.226558	2.52129	1.19807	2.22642	0.219872	0.721157
Gzmd	Gzmd	14941	CCP5|Ctla-5|Ctla5	granzyme D	0.668846	1.16085	0.226558	0.113574	1.45645	-0.744781	0.184165	0.721157
H2-Aa	H2-Aa	14960	Aalpha|H-2Aa|H2Aa|I-Aalpha|IAalpha|Ia-1|Ia1	histocompatibility 2_ class II antigen A_ alpha	3.9603	2.7957	0.47524	4.05285	7.06664	-1.11395	0.497933	0.806048
H2-D1	H2-D1	14964	H-2D|H2-D	histocompatibility 2_ D region locus 1	3.18156	1.96981	1.20034	1.39234	3.82646	-1.27935	0.116688	0.721157
H2-DMa	H2-DMa	14998	H-2Ma|H2-Ma	histocompatibility 2_ class II_ locus DMa	7.48812	0.128573	0.13149	0.417965	4.11684	-3.53362	0.285164	0.721157
H2-Eb1	H2-Eb1	14969	Eb|H-2Eb|H2Eb|Ia-4|Ia4	histocompatibility 2_ class II antigen E beta	4.58232	2.84384	0.264817	4.33987	8.04289	-1.41074	0.464021	0.806048
H2-K1	H2-K1	14972	H-2K|H-2K(d)|H2-K|K-f	histocompatibility 2_ K1_ K region	2.29886	1.47541	0.8727	0.908733	2.61883	-0.996415	0.134353	0.721157
H2-Ke6	H2-Ke6	14979	D17H6S112E|H-2Ke6|Hsd17b8|Ke-6|Ke6|Ring2	H2-K region expressed gene 6	0.883685	0.194217	0.217338	-0.478057	1.15212	-0.66931	0.299995	0.733321
H2-M3	H2-M3	14991	H-2M3|Hmt|M3a|MuprM3|MuprM301|MuprM302|R4B2	histocompatibility 2_ M region locus 3	1.79653	2.1411	0.776994	0.993772	2.68906	-1.08343	0.0770649	0.721157
H2-Ob	H2-Ob	15002	A-beta-2|A-beta2|H-2Ab|H-2I|H-2Ob|H2-Ab|H2-Ab2|H2-IAb2|Ob	histocompatibility 2_ O region beta locus	5.45696	0.574023	0.120783	0.243174	3.02877	-2.83351	0.216992	0.721157
H2-Q1	H2-Q1	15006	H-2Q1|Q1|Q1b|Q1d|Q1k|Qa-1|Qa1|Qed-1	histocompatibility 2_ Q region locus 1	-3.53775	0.220729	0.226558	0.113574	0.596989	1.82858	0.291574	0.721157
H2-Q10	H2-Q10	15007	H-2Q10|Q10|Qa10	histocompatibility 2_ Q region locus 10	0.668846	0.220729	-1.2288	-2.88574	0.57187	-2.50206	0.0372642	0.603971
H2-Q2	H2-Q2	15013	BE136769|ENSMUSG00000079507|Gm11132|H-2Q2|gs14-2	histocompatibility 2_ Q region locus 2	-3.53775	1.57621	0.226558	0.113574	0.755052	1.15084	0.594794	0.820614
H2-T23	H2-T23	15040	37b|37c|H-2T23|H2-Qa1|Qa-1|Qa-1(b)|Qa1|Qed-1|T18c|T18c(37)|T23b|T23d	histocompatibility 2_ T region locus 23	2.21563	1.29955	0.488455	1.33367	2.52158	-0.846531	0.255046	0.721157
H6pd	H6pd	100198	AI785303|G6pd1|Gpd-1|Gpd1	hexose-6-phosphate dehydrogenase (glucose 1-dehydrogenase)	0.0170327	-0.421595	0.260829	0.175746	1.00556	0.420569	0.402861	0.806048
Haao	Haao	107766	0610007K21Rik|0610012J07Rik|3-HAO|3-HAOxase|3HAO	3-hydroxyanthranilate 3_4-dioxygenase	3.89705	3.96876	-0.520672	-0.22881	3.43208	-4.30764	0.000999964	0.162677
Hacd2	Hacd2	70757	6330408J20Rik|AI255777|AI481689|Hcad2|Ptplb	3-hydroxyacyl-CoA dehydratase 2	-0.7612	-0.443846	0.270813	-0.237192	0.816285	0.619334	0.264925	0.721157
Hadh	Hadh	15107	AA409008|AU019341|AW742602|HCDH|Hadhsc|Schad	hydroxyacyl-Coenzyme A dehydrogenase	-1.36505	-0.808303	0.0827777	-0.0107627	0.694798	1.12269	0.0805639	0.721157
Hdc	Hdc	15186	AW108189|Hdc-a|Hdc-c|Hdc-e|Hdc-s	histidine decarboxylase	-2.90501	-2.59641	-3.47342	-1.76986	0.155375	0.12907	0.876167	0.941063
Herc1	Herc1	235439	2810449H11Rik|B230218H07|D130015N03Rik|tbl	hect (homologous to the E6-AP (UBE3A) carboxyl terminus) domain and RCC1 (CHC1)-like domain (RLD) 1	0.270667	-0.511016	-0.354519	0.511319	0.985626	0.198575	0.759815	0.889423
Hexa	Hexa	15211	Hex-1	hexosaminidase A	4.22067	0.922802	0.903839	0.669018	3.20224	-1.78531	0.254295	0.721157
Hexb	Hexb	15212	-	hexosaminidase B	5.20577	0.367132	0.368657	-0.161519	2.72265	-2.68288	0.236072	0.721157
Hif1a	Hif1a	15251	AA959795|HIF-1-alpha|HIF1-alpha|HIF1alpha|MOP1|bHLHe78	hypoxia inducible factor 1_ alpha subunit	1.4754	1.65677	0.803137	0.672378	2.22209	-0.828323	0.128332	0.721157
Hif3a	Hif3a	53417	Ipas|MOP7|NEPAS|bHLHe17	hypoxia inducible factor 3_ alpha subunit	0.979056	-2.37383	-1.0516	-1.58496	0.497292	-0.620894	0.671212	0.858234
Hjurp	Hjurp	381280	6430706D22Rik|A730008H23Rik|C330011F01Rik|Gm975|Mfleg1	Holliday junction recognition protein	2.78664	1.89833	-1.32694	0.341013	1.89837	-2.83545	0.0319432	0.582769
Hk1	Hk1	15275	BB404130|Hk-1|Hk1-s|dea|mHk1-s	hexokinase 1	-1.17563	0.141078	-0.658849	-0.217792	0.718072	0.0789578	0.911918	0.958026
Hk2	Hk2	15277	AI642394|HKII	hexokinase 2	0.947244	0.141027	-0.176597	-0.480042	1.07766	-0.872455	0.180141	0.721157
Hk3	Hk3	212032	HK III|HK-III	hexokinase 3	7.05268	1.0999	0.832619	0.673899	5.33236	-3.32303	0.228441	0.721157
Hmox1	Hmox1	15368	D8Wsu38e|HO-1|HO1|Hemox|Hmox|Hsp32	heme oxygenase 1	2.7932	0.415008	0.203765	-0.120934	1.76879	-1.56269	0.200391	0.721157
Hnf4a	Hnf4a	15378	HNF-4|Hnf4|Hnf4alpha|MODY1|Nr2a1|TCF-14|Tcf14	hepatic nuclear factor 4_ alpha	0.668846	1.16085	0.226558	1.52129	1.85882	-0.0409222	0.954175	0.984193
Hpd	Hpd	15445	Fla|Flp|Hppd|Laf	4-hydroxyphenylpyruvic acid dioxygenase	0.668846	0.220729	0.226558	0.113574	1.2375	-0.274722	0.574774	0.806048
Hprt	Hprt	15452	C81579|HPGRT|Hprt1	hypoxanthine guanine phosphoribosyl transferase	-0.202219	0.637463	-0.166234	0.0105845	1.04964	-0.295447	0.605494	0.822893
Hras	Hras	15461	H-ras|Ha-ras|Harvey-ras|Hras-1|Hras1|Kras2|c-H-ras|c-Ha-ras|c-rasHa|ras	Harvey rat sarcoma virus oncogene	0.749358	5.09998	-0.339236	0.195635	2.68782	-2.99647	0.163019	0.721157
Hsd11b1	Hsd11b1	15483	-	hydroxysteroid 11-beta dehydrogenase 1	-2.75329	-3.53653	-3.05889	2.29866	0.294735	2.76479	0.263852	0.721157
Hsf1	Hsf1	15499	AA960185|Hsf1alpha|Hsf1beta	heat shock factor 1	0.163232	-0.292589	-0.364936	-0.036108	0.912186	-0.135843	0.784866	0.904571
Hsf2	Hsf2	15500	AI661205	heat shock factor 2	4.43154	3.93398	0.665968	-0.178392	4.63726	-3.93897	0.00326921	0.222306
Hspa2	Hspa2	15512	70kDa|HSP70.2|HSP70A2|Hsp70-2	heat shock protein 2	-1.86213	3.03591	-0.69063	-0.234413	1.04404	-1.04941	0.61383	0.824382
Hspa4	Hspa4	15525	70kDa|AI317151|APG-2|Hsp110|Hsp70RY|mKIAA4025	heat shock protein 4	-1.66795	-0.582028	-0.942521	-0.321928	0.543893	0.492763	0.479919	0.806048
Hspe1	Hspe1	15528	10kDa|Hsp10|mt-cpn10	heat shock protein 1 (chaperonin 10)	1.42741	1.99904	0.408321	0.359294	2.0684	-1.32941	0.0529797	0.695242
Icos	Icos	54167	AILIM|CCLP|CRP-1|H4|Ly115	inducible T cell co-stimulator	1.45331	2.03591	0.989252	0.663053	2.43746	-0.918457	0.1384	0.721157
Idh1	Idh1	15926	AI314845|AI788952|E030024J03Rik|Id-1|Idh-1|Idpc	isocitrate dehydrogenase 1 (NADP+)_ soluble	0.196774	0.679064	0.821077	0.83297	1.55022	0.389104	0.440461	0.806048
Idh2	Idh2	269951	E430004F23|IDPm|Idh-2	isocitrate dehydrogenase 2 (NADP+)_ mitochondrial	-2.04948	2.89833	-0.816689	-0.684519	0.893111	-1.17503	0.576097	0.806048
Idh3a	Idh3a	67834	1110003P10Rik|1500012E04Rik|AA407078|AI316514	isocitrate dehydrogenase 3 (NAD+) alpha	-1.24147	0.410555	0.015157	0.136323	0.88893	0.491197	0.55128	0.806048
Idh3b	Idh3b	170718	C78231	isocitrate dehydrogenase 3 (NAD+) beta	0.0302022	0.208832	-0.0765008	0.159751	1.05744	-0.077892	0.864499	0.931765
Idh3g	Idh3g	15929	-	isocitrate dehydrogenase 3 (NAD+)_ gamma	-0.80177	-0.439984	0.024905	-0.117224	0.793599	0.574717	0.26582	0.721157
Idnk	Idnk	75731	5133401N09Rik	idnK gluconokinase homolog (E. coli)	2.26915	2.1615	-0.0187062	-0.97241	1.81489	-2.71088	0.0106889	0.347621
Ido1	Ido1	15930	Ido|Indo	indoleamine 2_3-dioxygenase 1	-4.02308	0.220729	0.226558	-2.99268	0.320386	0.518115	0.814519	0.914049
Ido2	Ido2	209176	AI265623|C230043N17Rik|Ido-2|Indol1	indoleamine 2_3-dioxygenase 2	0.668846	0.220729	0.226558	0.113574	1.2375	-0.274722	0.574774	0.806048
Ifng	Ifng	15978	IFN-g|Ifg	interferon gamma	0.668846	0.220729	0.226558	-0.907002	1.0369	-0.785009	0.279959	0.721157
Il10	Il10	16153	CSIF|Il-10	interleukin 10	-4.2158	0.220729	0.226558	1.52129	0.677454	2.87146	0.193592	0.721157
Il2	Il2	16183	Il-2	interleukin 2	-3.53775	1.57621	0.226558	1.7137	0.996318	1.9509	0.401867	0.806048
Il21r	Il21r	60504	NILR	interleukin 21 receptor	6.5306	0.744903	0.53965	0.0670748	3.9192	-3.33439	0.218071	0.721157
Il2ra	Il2ra	16184	CD25|Il2r|Ly-43	interleukin 2 receptor_ alpha chain	-1.41995	-0.721348	0.459548	0.663053	0.838176	1.63195	0.0359034	0.599832
Il4	Il4	16189	BSF-1|Il-4	interleukin 4	-3.80073	0.220729	0.226558	0.113574	0.570395	1.96007	0.288829	0.721157
Il4i1	Il4i1	14204	Fig1|Fig1-ps|LAAO|LAO	interleukin 4 induced 1	5.29733	5.14622	0.948914	0.774091	8.23425	-4.36027	0.00091199	0.162677
Il6	Il6	16193	Il-6	interleukin 6	4.73436	0.448498	-0.123676	-0.307413	2.27828	-2.80698	0.177523	0.721157
Il7	Il7	16196	A630026I06Rik|Il-7|hlb368	interleukin 7	-1.03075	3.7858	0.270681	0.459305	1.82926	-1.01253	0.619389	0.824382
Impdh1	Impdh1	23917	B930086D20Rik|IMPDH-I	inosine 5'-phosphate dehydrogenase 1	-2.22504	-2.00094	-1.25757	-0.310802	0.36638	1.3288	0.0818206	0.721157
Impdh2	Impdh2	23918	IMPD	inosine 5'-phosphate dehydrogenase 2	2.01019	0.331771	0.342203	-0.193237	1.53979	-1.0965	0.24188	0.721157
Inmt	Inmt	21743	Temt	indolethylamine N-methyltransferase	0.668846	1.38343	0.226558	0.113574	1.51372	-0.85607	0.166655	0.721157
Insr	Insr	16337	4932439J01Rik|CD220|D630014A15Rik|IR|IR-A|IR-B	insulin receptor	-1.72314	-1.09984	-0.582941	-0.170011	0.538126	1.03502	0.115344	0.721157
Irf1	Irf1	16362	AU020929|Irf-1	interferon regulatory factor 1	3.37176	0.767232	0.447589	-0.228732	2.12795	-1.96007	0.157477	0.721157
Irf4	Irf4	16364	AI385587|IRF-4|LSIRF|Spip	interferon regulatory factor 4	3.33308	3.22011	-0.410784	-0.0996889	2.84944	-3.53183	0.00201498	0.1884
Itch	Itch	16396	6720481N21Rik|8030492O04Rik|A130065M08|AIP4|C230047C07Rik	itchy_ E3 ubiquitin protein ligase	-0.0258538	0.173492	0.0593403	-0.0937488	1.01981	-0.0910234	0.840545	0.915179
Itga1	Itga1	109700	CD49A|E130012M19Rik|Vla1	integrin alpha 1	-3.7965	-2.00094	-2.34407	-0.585028	0.220426	1.43417	0.246272	0.721157
Itga11	Itga11	319480	4732459H24Rik	integrin alpha 11	-3.53775	0.220729	-1.2288	2.17328	0.662901	2.13075	0.344708	0.769245
Itgam	Itgam	16409	CD11b/CD18|CR3|CR3A|Cd11b|F730045J24Rik|Ly-40|MAC1|Mac-1|Mac-1a	integrin alpha M	4.43731	0.173274	0.235664	-0.144253	2.25871	-2.25959	0.255355	0.721157
Itgb1	Itgb1	16412	4633401G24Rik|AA409975|AA960159|CD29|ENSMUSG00000051907|Fnrb|Gm9863|gpIIa	integrin beta 1 (fibronectin receptor beta)	-0.27074	0.368146	0.296029	0.159735	1.1006	0.179179	0.729218	0.876994
Itgb2	Itgb2	16414	2E6|AI528527|Cd18|LAD|LCAMB|Lfa1|MF17	integrin beta 2	4.36102	0.962546	0.881103	0.848275	3.39459	-1.79709	0.261483	0.721157
Itgb5	Itgb5	16419	AA475909|AI874634|ESTM23|[b]-5|[b]5|[b]5A|[b]5B|beta-5|beta5	integrin beta 5	4.17628	0.720601	0.489045	-0.0824066	2.50686	-2.24512	0.189424	0.721157
Itk	Itk	16428	Emt|Tcsk|Tsk	IL2 inducible T cell kinase	-2.14937	2.03591	-0.849659	2.6207	1.33274	0.94225	0.678552	0.858762
Jak2	Jak2	16452	Fd17	Janus kinase 2	0.654921	1.5258	0.178532	0.454088	1.62827	-0.774053	0.230885	0.721157
Kansl1	Kansl1	76719	1700081L11Rik|9430041J06Rik|mKIAA1267	KAT8 regulatory NSL complex subunit 1	1.00597	0.103604	0.240772	-0.0163318	1.26007	-0.442565	0.465258	0.806048
Kat6a	Kat6a	244349	1500036M03|9930021N24Rik|MOZ|Myst3|Zfp220	K(lysine) acetyltransferase 6A	-0.093248	0.00826192	-0.0374507	-0.430429	0.908642	-0.191447	0.687003	0.860627
Kdm3b	Kdm3b	277250	5830462I21Rik|JHDM2B|Jmjd1b|mKIAA1082	KDM3B lysine (K)-specific demethylase 3B	0.668846	2.03591	-1.05869	0.113574	1.35652	-1.82494	0.0918964	0.721157
Keap1	Keap1	50868	INRF2|mKIAA0132	kelch-like ECH-associated protein 1	-1.15023	-0.304356	0.0520617	0.0524009	0.791395	0.779524	0.217029	0.721157
Kif2c	Kif2c	73804	4930402F02Rik|ESTM5|Knsl6|MCAK|X83316	kinesin family member 2C	0.716346	1.16085	-0.414091	-0.584962	1.16436	-1.43812	0.0389303	0.606663
Kir3dl1/2	Kir3dl1/2	NA	NA	NA	0.668846	0.220729	-1.75926	0.113574	0.877197	-1.26763	0.212484	0.721157
Klrb1a	Klrb1a	17057	Ly55a|NKR-P1.7|NKR-P1A|NKRP12|Nkrp1-a|Nkrp1a|ly-55A	killer cell lectin-like receptor subfamily B member 1A	2.66734	2.1615	0.196833	2.03596	3.3997	-1.29802	0.201456	0.721157
Klrd1	Klrd1	16643	CD94	killer cell lectin-like receptor_ subfamily D_ member 1	-0.950423	-0.733385	-0.543239	1.87445	0.940729	1.50751	0.216609	0.721157
Klrk1	Klrk1	27007	D6H12S2489E|NKG2-D|Nkg2d	killer cell lectin-like receptor subfamily K_ member 1	3.76375	0.278652	-0.264697	2.25934	2.84664	-1.02388	0.577946	0.806048
Kmo	Kmo	98256	AI046660	kynurenine 3-monooxygenase (kynurenine 3-hydroxylase)	2.61712	1.89833	-1.43462	3.10625	2.92163	-1.42191	0.475107	0.806048
Kmt2a	Kmt2a	214162	6430520K01|ALL-1|All1|Cxxc7|HRX|HTRX1|Mll|Mll1|mKIAA4050	lysine (K)-specific methyltransferase 2A	0.298644	0.359524	0.0216499	0.0056945	1.12613	-0.315412	0.490343	0.806048
Kmt2d	Kmt2d	381022	ALR|BC032281|BC058659|C430014K11Rik|KMT2B|Mll2|Mll4	lysine (K)-specific methyltransferase 2D	-0.0288753	-0.0587005	0.0992697	0.144356	1.02741	0.165601	0.709659	0.870963
Kmt2e	Kmt2e	69188	1810033J14Rik|9530077A04Rik|D230038D11Rik|Mll5|NKp44L	lysine (K)-specific methyltransferase 2E	0.0867968	0.16044	0.259826	-0.41291	1.01645	-0.20016	0.70232	0.868323
Kpna2	Kpna2	16647	2410044B12Rik|IPOA1|PTAC58|Rch1	karyopherin (importin) alpha 2	0.012364	0.813449	0.0888926	-0.429734	1.08767	-0.583327	0.352494	0.769245
Kras	Kras	16653	AI929937|K-ras|Ki-ras|Kras-2|Kras2|p21B|ras	v-Ki-ras2 Kirsten rat sarcoma viral oncogene homolog	-0.23382	0.274995	0.2913	-0.0185922	1.0559	0.115766	0.818047	0.914648
Krt1	Krt1	16678	Krt-2.1|Krt2-1|Krt86	keratin 1	0.668846	1.16085	0.226558	0.113574	1.45645	-0.744781	0.184165	0.721157
Kyat1	Kyat1	NA	NA	NA	-1.88229	3.27672	-0.404611	0.566979	1.30967	-0.616035	0.77771	0.899115
Kyat3	Kyat3	NA	NA	NA	2.78664	2.03591	0.145277	-0.0445464	2.347	-2.36091	0.0127087	0.364959
Kynu	Kynu	70789	4432411A05Rik	kynureninase (L-kynurenine hydrolase)	3.28532	3.33121	1.43732	1.63762	5.36235	-1.7708	0.0172811	0.430874
L2hgdh	L2hgdh	217666	BC016226	L-2-hydroxyglutarate dehydrogenase	-2.16827	3.10007	-0.305761	-0.585306	1.00708	-0.911435	0.679834	0.858762
Lag3	Lag3	16768	CD223|LAG-3|Ly66	lymphocyte-activation gene 3	8.44387	0.704162	0.565731	0.250839	5.62226	-4.16573	0.239878	0.721157
Lama4	Lama4	16775	-	laminin_ alpha 4	-3.43793	0.220729	-2.14625	0.0315211	0.396946	0.551238	0.758221	0.888949
Lamb1	Lamb1	16777	C77966|C80098|C81607|D130003D08Rik|Lamb-1|Lamb1-1	laminin B1	1.71635	2.1615	-1.57717	-0.099408	1.46441	-2.77721	0.0223046	0.505572
Lamc1	Lamc1	226519	Lamb2	laminin_ gamma 1	-1.86134	-0.946471	-0.762284	0.263018	0.56379	1.15427	0.165189	0.721157
Lamtor2	Lamtor2	83409	2010111E04Rik|AL022628|Mapbpip|P14|Rab25|Robld3	late endosomal/lysosomal adaptor_ MAPK and MTOR activator 2	0.235361	1.17354	0.226832	0.287876	1.39562	-0.447095	0.461425	0.806048
Lamtor4	Lamtor4	66096	0910001L09Rik|AV006840	late endosomal/lysosomal adaptor_ MAPK and MTOR activator 4	0.668846	0.220729	0.226558	0.113574	1.2375	-0.274722	0.574774	0.806048
Lamtor5	Lamtor5	68576	1110003H18Rik|Hbxip|XIP	late endosomal/lysosomal adaptor_ MAPK and MTOR activator 5	-0.142083	-0.175419	0.249439	0.334094	1.04718	0.450517	0.34233	0.769245
Lat	Lat	16797	-	linker for activation of T cells	0.668846	0.220729	0.226558	0.113574	1.2375	-0.274722	0.574774	0.806048
Lck	Lck	16818	Hck-3|Lsk|Lskt|p56<lck>|p56Lck	lymphocyte protein tyrosine kinase	2.3943	-0.721348	0.0267304	1.87481	1.85783	0.114295	0.940464	0.978172
Ldha	Ldha	16828	Ldh1|Ldhm|l7R2	lactate dehydrogenase A	1.39533	0.516534	0.334157	0.439378	1.59256	-0.569164	0.349612	0.769245
Ldhb	Ldhb	16832	AI790582|H-Ldh|LDH-B|LDH-H|Ldh-2|Ldh2	lactate dehydrogenase B	0.649939	0.328354	-0.0917657	-0.592909	1.0522	-0.831484	0.159409	0.721157
Ldhc	Ldhc	16833	LDH-C4|Ldh-3|Ldh-x|Ldh3|Ldhc4	lactate dehydrogenase C	-3.80073	0.220729	0.226558	0.113574	0.570395	1.96007	0.288829	0.721157
Lepr	Lepr	16847	LEPROT|Leprb|Modb1|OB-RGRP|Obr|db|diabetes|obese-like|obl	leptin receptor	-4.15727	1.16085	-1.86628	-2.99268	0.256344	-0.931264	0.681958	0.858762
Lta	Lta	16992	LT|LT-[a]|LT-alpha|LT[a]|LTalpha|Ltx|TNF-beta|TNFSF1|Tnfb|Tnfsf1b|hlb382	lymphotoxin A	0.668846	0.220729	0.226558	-0.584218	1.09656	-0.623617	0.319212	0.755604
Lta4h	Lta4h	16993	-	leukotriene A4 hydrolase	-0.233796	-0.0422645	-0.234147	0.24389	0.954899	0.142902	0.770355	0.895534
Ltb	Ltb	16994	AI662801|LTbeta|Tnfc|Tnfsf3|p33	lymphotoxin B	-1.78219	-1.09353	-0.0514353	0.923972	0.706717	1.87413	0.0438688	0.644127
Ltc4s	Ltc4s	17001	-	leukotriene C4 synthase	-1.76922	-1.13639	-1.00943	-0.585028	0.458497	0.655573	0.269071	0.721157
Ly86	Ly86	17084	MD-1|MD1	lymphocyte antigen 86	5.8557	0.761729	0.558326	0.126953	3.54473	-2.96607	0.216187	0.721157
Ly96	Ly96	17087	ESOP-1|MD-2|MD2	lymphocyte antigen 96	1.32058	-0.0275282	0.317505	0.38802	1.41386	-0.293761	0.679261	0.858762
Map1lc3b	Map1lc3b	67443	1010001C15Rik|Atg8|LC3b|Map1lc3	microtubule-associated protein 1 light chain 3 beta	-0.631507	0.168984	-0.0885999	0.282451	0.95451	0.328187	0.571977	0.806048
Map2k1	Map2k1	26395	MAPKK1|MEKK1|Mek1|Prkmk1	mitogen-activated protein kinase kinase 1	0.374463	-0.02099	0.141007	-0.108808	1.06912	-0.160637	0.739242	0.881327
Map2k2	Map2k2	26396	AA589381|MEK2|MK2|Prkmk2	mitogen-activated protein kinase kinase 2	0.287225	0.305059	0.251968	0.388537	1.23816	0.0241107	0.956592	0.984224
Map2k3	Map2k3	26397	AW212142|MEK3|MKK3|Prkmk3|mMKK3b	mitogen-activated protein kinase kinase 3	-0.151375	0.751626	0.515455	-0.174549	1.17714	-0.129673	0.838929	0.915034
Map3k12	Map3k12	26404	DLK|MUK|Zpk	mitogen-activated protein kinase kinase kinase 12	-2.60359	-1.12189	-1.10553	-1.43269	0.337761	0.593628	0.452388	0.806048
Mapk1	Mapk1	26413	9030612K14Rik|AA407128|AU018647|C78273|ERK|Erk2|MAPK2|PRKM2|Prkm1|p41mapk|p42mapk	mitogen-activated protein kinase 1	-0.457454	0.330926	0.0872825	0.112253	1.01273	0.163032	0.765595	0.893394
Mapk8	Mapk8	26419	AI849689|JNK|JNK1|Prkm8|SAPK1	mitogen-activated protein kinase 8	-1.66184	0.70876	0.0476595	-0.048848	0.847586	0.475948	0.657116	0.85012
Mapk8ip1	Mapk8ip1	19099	IB1|JIP-1|Jip1|Prkm8ip|Skip|mjip-2a	mitogen-activated protein kinase 8 interacting protein 1	-3.69635	2.48304	-2.27381	-0.378615	0.51177	-0.719558	0.787267	0.904571
Mapkap1	Mapkap1	227743	AI591529|D230039K05Rik|Sin1	mitogen-activated protein kinase associated protein 1	-0.000433228	-0.0792897	-0.150037	-0.121105	0.941011	-0.0957095	0.828685	0.914729
Mapt	Mapt	17762	AI413597|AW045860|Mtapt|Tau	microtubule-associated protein tau	-4.22694	1.38343	-2.90865	-3.18536	0.212512	-1.62525	0.498475	0.806048
Mat1a	Mat1a	11720	AI046368|AdoMet|Ams|MAT|MATA1|SAMS|SAMS1	methionine adenosyltransferase I_ alpha	1.3949	0.220729	-1.05869	0.113574	1.12321	-1.28038	0.171742	0.721157
Mat2a	Mat2a	232087	D630045P18Rik	methionine adenosyltransferase II_ alpha	-0.0263437	-0.0735962	-0.0106363	-0.691448	0.870245	-0.301072	0.5717	0.806048
Mcat	Mcat	223722	AI225907|BC025519	malonyl CoA:ACP acyltransferase (mitochondrial)	4.20191	4.33135	-0.121512	-0.215861	4.13811	-4.43532	0.000827255	0.162677
Me2	Me2	107029	AW120568|D030040L20Rik|NAD-ME	malic enzyme 2_ NAD(+)-dependent_ mitochondrial	0.404686	4.7858	0.603821	-0.0414038	2.70987	-2.31403	0.258508	0.721157
Mgst3	Mgst3	66447	2010012L10Rik|2010306B17Rik|2700004G04Rik|AA516734|GST-III	microsomal glutathione S-transferase 3	-2.22099	-0.215136	-0.684024	0.346304	0.618369	1.0492	0.336415	0.767189
Mki67	Mki67	17345	D630048A14Rik|Ki-67|Ki67	antigen identified by monoclonal antibody Ki 67	3.09478	3.57645	0.231673	1.70463	4.44408	-2.36746	0.0356817	0.599832
Mlst8	Mlst8	56716	0610033N12Rik|AA409454|AI505104|AI851821|Gbl	MTOR associated protein_ LST8 homolog (S. cerevisiae)	-1.75323	-1.50511	-0.0510299	-0.0325298	0.560399	1.58739	0.0245536	0.510169
Mlycd	Mlycd	56690	AI324784|Mcd	malonyl-CoA decarboxylase	-0.666986	-0.902051	-0.106035	-0.493882	0.686705	0.48456	0.344013	0.769245
Mpc1	Mpc1	55951	0610006G08Rik|3830411I18Rik|Brp44l	mitochondrial pyruvate carrier 1	1.3919	0.391632	0.32738	0.460597	1.56144	-0.497775	0.429933	0.806048
Mpc2	Mpc2	70456	0610006C01Rik|2010002I07Rik|2610205H19Rik|AA108335|Brp44|ESTM43	mitochondrial pyruvate carrier 2	-1.05227	0.1821	0.0687668	-0.169991	0.845075	0.384473	0.576848	0.806048
Mpo	Mpo	17523	mKIAA4033	myeloperoxidase	0.668846	-5.02191	-1.64366	1.88343	0.49028	2.29642	0.426419	0.806048
Mras	Mras	17532	2900078C09Rik|AI326250	muscle and microspikes RAS	1.07462	0.577139	0.0144528	-0.308161	1.26533	-0.972736	0.114977	0.721157
Ms4a1	Ms4a1	12482	AA960661|Cd20|Ly-44|Ms4a2	membrane-spanning 4-domains_ subfamily A_ member 1	0.668846	0.220729	-1.2288	-1.76986	0.693866	-1.94412	0.0209476	0.489651
Ms4a2	Ms4a2	14126	FcRB|Fce1b|Fcer1b|Fcrbeta|Ms4a1|fcERI	membrane-spanning 4-domains_ subfamily A_ member 2	-3.53775	-3.79949	-1.2288	1.29922	0.283869	3.70383	0.0293357	0.562645
Ms4a4a	Ms4a4a	666907	EG666907	membrane-spanning 4-domains_ subfamily A_ member 4A	2.54574	1.26004	0.569857	1.67551	2.85361	-0.780206	0.369575	0.783123
Msh2	Msh2	17685	AI788990	mutS homolog 2 (E. coli)	-1.83044	-2.06374	-0.142431	-0.585002	0.448941	1.58337	0.0303711	0.567939
Msrb2	Msrb2	76467	2310050L06Rik|Mrsb|Msrb|Pilb	methionine sulfoxide reductase B2	0.187851	-0.808277	0.0465264	-0.157595	0.880947	0.254679	0.676433	0.858762
Mtf1	Mtf1	17764	MTF-1|Thyls	metal response element binding transcription factor 1	4.53064	0.927663	-0.215505	-0.585016	2.24147	-3.12941	0.102491	0.721157
Mtor	Mtor	56717	2610315D21Rik|AI327068|FRAP|FRAP2|Frap1|RAFT1|RAPT1|flat	mechanistic target of rapamycin (serine/threonine kinase)	0.491626	-0.794821	-0.430155	0.254466	0.920366	0.063753	0.930935	0.972541
Myb	Myb	17863	AI550390|M16449|c-myb	myeloblastosis oncogene	0.668846	0.220729	0.226558	0.113574	1.2375	-0.274722	0.574774	0.806048
Mybl1	Mybl1	17864	A-myb|G1-419-6|repro9	myeloblastosis oncogene-like 1	1.76327	0.220729	-1.38094	0.113574	1.13222	-1.62569	0.15748	0.721157
Mybl2	Mybl2	17865	B-Myb|Bmyb	myeloblastosis oncogene-like 2	0.668846	-2.39939	0.819817	1.29922	1.06964	1.92479	0.205243	0.721157
Myc	Myc	17869	AU016757|Myc2|Niard|Nird|bHLHe39	myelocytomatosis oncogene	5.96181	-0.837853	-0.258949	-0.832926	2.01115	-3.10792	0.307122	0.741706
Mycl	Mycl	16918	AW536278|L-myc|Lmyc-1|Lmyc1|Mycl1|bHLHe38	v-myc myelocytomatosis viral oncogene homolog_ lung carcinoma derived (avian)	-0.987601	-1.73701	-0.982342	-1.85513	0.381427	-0.0564318	0.929775	0.972541
Mycn	Mycn	18109	N-myc|Nmyc|Nmyc-1|Nmyc1|bHLHe37|c-nmyc	v-myc myelocytomatosis viral related oncogene_ neuroblastoma derived (avian)	0.668846	0.220729	0.226558	0.113574	1.2375	-0.274722	0.574774	0.806048
Myd88	Myd88	17874	-	myeloid differentiation primary response gene 88	6.67061	0.320987	-0.177297	-0.860239	2.806	-4.01456	0.185288	0.721157
Naalad2	Naalad2	72560	2700022G20Rik|D9Ertd285e|Folh1b|GCP3|GCPIII|NAADALASE2|NAALADASE2	N-acetylated alpha-linked acidic dipeptidase 2	-0.53715	-0.522631	-0.0913299	-1.31539	0.652194	-0.173472	0.794367	0.907931
Nadk	Nadk	192185	4432404C02Rik|BC004012	NAD kinase	1.11351	0.807816	0.562651	0.439871	1.65974	-0.4594	0.351148	0.769245
Nadk2	Nadk2	68646	MNADK|Nadkd1	NAD kinase 2_ mitochondrial	0.307375	0.311132	0.717771	-0.429734	1.1701	-0.165235	0.797037	0.907931
Naglu	Naglu	27419	-	alpha-N-acetylglucosaminidase (Sanfilippo disease IIIB)	2.87278	0.946519	1.05519	0.960285	2.74859	-0.901913	0.348311	0.769245
Nat8l	Nat8l	269642	1110038O08Rik|Shati	N-acetyltransferase 8-like	-0.741852	0.23798	-0.251227	0.203469	0.908836	0.228057	0.715718	0.871917
Ncaph	Ncaph	215387	A730011O11Rik|Brrn1|HCAP-H|mKIAA0074	non-SMC condensin I complex_ subunit H	-1.26766	-1.12189	-0.435311	-1.11102	0.505587	0.42161	0.440361	0.806048
Ncoa2	Ncoa2	17978	D1Ertd433e|GRIP-1|Grip1|KAT13C|NCoA-2|SRC-2|TIF2|bHLHe75	nuclear receptor coactivator 2	0.12657	0.0845106	-0.4166	-0.546048	0.877888	-0.586864	0.237377	0.721157
Ncor1	Ncor1	20185	5730405M06Rik|A230020K14Rik|N-CoR|RIP13|Rxrip13|mKIAA1047	nuclear receptor co-repressor 1	0.514578	0.66464	-0.000262166	0.250931	1.28118	-0.464275	0.342939	0.769245
Ncr1	Ncr1	17086	Ly94|NKp46	natural cytotoxicity triggering receptor 1	1.33276	1.89833	-1.38094	2.52129	2.13297	-1.04537	0.539791	0.806048
Ndc1	Ndc1	72787	2810475A17Rik|AI450313|Tmem48	NDC1 transmembrane nucleoporin	-0.478134	3.43436	-0.119348	0.65199	1.83047	-1.21179	0.485773	0.806048
Ndufa1	Ndufa1	54405	1810049F12Rik|MWFE	NADH dehydrogenase (ubiquinone) 1 alpha subcomplex_ 1	0.369942	1.08113	0.416917	0.406018	1.48298	-0.314067	0.560567	0.806048
Ndufa11	Ndufa11	69875	2010012C24Rik|AV006275|B14.7	NADH dehydrogenase (ubiquinone) 1 alpha subcomplex 11	1.71635	2.1615	0.306831	1.88343	2.86201	-0.843789	0.326475	0.758697
Ndufa12	Ndufa12	66414	2410011G03Rik|AW112974	NADH dehydrogenase (ubiquinone) 1 alpha subcomplex_ 12	-0.201495	1.23795	-0.073928	0.398759	1.26604	-0.35581	0.642773	0.840549
Ndufa13	Ndufa13	67184	2700054G14Rik|AU022060|CDA016|CGI-39|GRIM-19|Grim19	NADH dehydrogenase (ubiquinone) 1 alpha subcomplex_ 13	-0.368245	0.7607	0.15657	0.51786	1.20307	0.140987	0.828988	0.914729
Ndufa2	Ndufa2	17991	AV000592|B8|C1-B8|CI-B8	NADH dehydrogenase (ubiquinone) 1 alpha subcomplex_ 2	0.0457155	0.434807	0.211668	0.724098	1.27816	0.227622	0.660704	0.85208
Ndufa3	Ndufa3	66091	1010001M12Rik|1700022J01Rik	NADH dehydrogenase (ubiquinone) 1 alpha subcomplex_ 3	-0.336689	0.189442	-0.222917	0.457315	1.01522	0.190822	0.735779	0.88058
Ndufa4	Ndufa4	17992	MLRQ	NADH dehydrogenase (ubiquinone) 1 alpha subcomplex_ 4	-1.42671	0.44363	-0.336199	-0.0293826	0.791595	0.308751	0.729265	0.876994
Ndufa6	Ndufa6	67130	14kDa|2700038D15Rik|B230217P19Rik	NADH dehydrogenase (ubiquinone) 1 alpha subcomplex_ 6 (B14)	-0.889248	0.0928405	-0.332469	0.074635	0.833029	0.269287	0.666062	0.85457
Ndufa7	Ndufa7	66416	14.5kDa|2400007M02Rik|CI-B14.5a	NADH dehydrogenase (ubiquinone) 1 alpha subcomplex_ 7 (B14.5a)	-0.0198442	0.646031	0.195646	0.319661	1.21873	-0.0554395	0.914806	0.959713
Ndufb10	Ndufb10	68342	0610011B04Rik|22kDa|PDSW	NADH dehydrogenase (ubiquinone) 1 beta subcomplex_ 10	-0.151123	0.642062	0.0716605	0.16481	1.13434	-0.127234	0.81629	0.914049
Ndufb11	Ndufb11	104130	D5Bwg0566e|D5Bwg0577e|NP15.6|Np15	NADH dehydrogenase (ubiquinone) 1 beta subcomplex_ 11	0.0714268	0.360776	0.0526698	0.0871133	1.1042	-0.14621	0.749857	0.88417
Ndufb2	Ndufb2	68198	1810011O01Rik|8kDa|AGGG|AI325567|CI-AGGG	NADH dehydrogenase (ubiquinone) 1 beta subcomplex_ 2	-0.341781	0.788768	0.33954	0.15559	1.17734	0.0240716	0.969929	0.988311
Ndufb4	Ndufb4	68194	0610006N12Rik|1300010H20Rik	NADH dehydrogenase (ubiquinone) 1 beta subcomplex 4	-0.0669754	0.388964	-0.068785	0.074867	1.0585	-0.157953	0.744214	0.883606
Ndufb7	Ndufb7	66916	1110002H15Rik	NADH dehydrogenase (ubiquinone) 1 beta subcomplex_ 7	-0.425477	0.674251	-0.0732323	0.612022	1.14623	0.145008	0.832667	0.914729
Ndufb8	Ndufb8	67264	2900010I05Rik|AI987932	NADH dehydrogenase (ubiquinone) 1 beta subcomplex 8	-0.635808	0.315448	0.018613	0.420119	1.02072	0.379545	0.543301	0.806048
Ndufs7	Ndufs7	75406	1010001M04Rik	NADH dehydrogenase (ubiquinone) Fe-S protein 7	-0.694494	-0.273963	-0.219244	0.159175	0.83675	0.454194	0.388051	0.793066
Ndufs8	Ndufs8	225887	BC021616|CI-23kD|TYKY	NADH dehydrogenase (ubiquinone) Fe-S protein 8	0.176375	0.204761	0.24705	0.321876	1.17896	0.093895	0.831816	0.914729
Nedd8	Nedd8	18002	Rub1	neural precursor cell expressed_ developmentally down-regulated gene 8	-0.825371	0.533397	-0.0634972	0.250475	0.98197	0.239476	0.739884	0.881327
Neu1	Neu1	18010	AA407268|AA407316|Aglp|Apl|Bat-7|Bat7|G9|Map-2|Neu|Neu-1	neuraminidase 1	1.37234	0.701779	0.688493	0.250371	1.68558	-0.567626	0.335018	0.767189
Nfat5	Nfat5	54446	AI225870|B130038B15Rik|CAG-8|CAG80|NFATL1|OREBP|TonEBP|mKIAA0827|nfatz	nuclear factor of activated T cells 5	-1.17391	-0.536948	-0.257897	-0.204423	0.686203	0.624267	0.268088	0.721157
Nfe2l2	Nfe2l2	18024	Nrf2	nuclear factor_ erythroid derived 2_ like 2	7.44977	1.08967	0.39608	0.574863	5.1967	-3.78425	0.204498	0.721157
Nfkb1	Nfkb1	18033	NF-KB1|NF-kappaB|NF-kappaB1|p105|p50|p50/p105	nuclear factor of kappa light polypeptide gene enhancer in B cells 1_ p105	1.53405	0.252094	0.0484306	0.117588	1.40254	-0.810061	0.27922	0.721157
Nfkb2	Nfkb2	18034	NF-kappaB2|lyt|p49|p49/p100|p50B|p52	nuclear factor of kappa light polypeptide gene enhancer in B cells 2_ p49/p100	2.10085	0.711659	0.286797	-0.147493	1.66781	-1.3366	0.132379	0.721157
Nfs1	Nfs1	18041	AA987187|m-Nfs1|m-Nfsl	nitrogen fixation gene 1 (S. cerevisiae)	-0.0526696	0.262066	0.118776	0.192605	1.09444	0.0509923	0.911511	0.958026
Ngfr	Ngfr	18053	LNGFR|Tnfrsf16|p75|p75NGFR|p75NTR	nerve growth factor receptor (TNFR superfamily_ member 16)	-3.53775	0.220729	-1.05869	0.113574	0.477795	1.18595	0.489664	0.806048
Nkg7	Nkg7	72310	2500004F03Rik	natural killer cell group 7 sequence	2.76375	3.57645	-1.2337	4.96171	5.72412	-1.30609	0.617716	0.824382
Nme1	Nme1	18102	AL024257|NDPK-A|NM23-M1|NM23A	NME/NM23 nucleoside diphosphate kinase 1	-0.460393	0.49159	-0.000456477	-0.255767	0.961756	-0.14371	0.809462	0.913239
Nme2	Nme2	18103	NM23-H2|NM23B|nm23-M2	NME/NM23 nucleoside diphosphate kinase 2	0.555672	0.726037	0.157783	0.417697	1.37965	-0.353114	0.459677	0.806048
Nod2	Nod2	257632	ACUG|BLAU|CD|Card15|F830032C23Rik|IBD1|Nlrc2	nucleotide-binding oligomerization domain containing 2	-1.61546	2.74624	0.150341	1.00037	1.48491	0.00996446	0.995703	0.999143
Nos1	Nos1	18125	2310005C01Rik|N-NOS|NC-NOS|NO|NOS|NOS-I|Nos-1|bNOS|nNOS	nitric oxide synthase 1_ neuronal	-3.80073	0.220729	-1.38094	2.17328	0.61689	2.18617	0.356902	0.769245
Nos2	Nos2	18126	MAC-NOS|NOS-II|Nos-2|Nos2a|i-NOS|iNOS	nitric oxide synthase 2_ inducible	-4.90501	-2.72972	-3.13382	0.208455	0.160425	2.35469	0.214787	0.721157
Nos3	Nos3	18127	2310065A03Rik|Nos-3|eNOS|ecNOS	nitric oxide synthase 3_ endothelial cell	-4.74035	-3.53653	-2.6751	-0.718339	0.132349	2.44171	0.0718698	0.721157
Nox1	Nox1	237038	GP91-2|MOX1|NOH-1|NOH1|NOX1a|NOX1alpha|Nox-1	NADPH oxidase 1	1.3949	1.16085	0.626542	-2.35507	1.15413	-2.14214	0.158497	0.721157
Nox3	Nox3	224480	GP91-3|het|nmf250	NADPH oxidase 3	0.668846	1.16085	0.226558	1.7137	1.92184	0.0552806	0.942864	0.978172
Nox4	Nox4	50490	AI648021	NADPH oxidase 4	0.668846	0.220729	0.226558	0.113574	1.2375	-0.274722	0.574774	0.806048
Npm1	Npm1	18148	B23|NO38|Npm	nucleophosmin 1	1.99489	0.728168	0.445868	0.161336	1.78085	-1.05793	0.182454	0.721157
Npr1	Npr1	18160	AI893888|GC-A|NPR-A|NPRA|Pndr	natriuretic peptide receptor 1	0.716346	-3.79949	-1.05869	-2.18508	0.334081	-0.080318	0.966863	0.987289
Npr2	Npr2	230103	GC-B|GC-B2|GC-B3|cn|mNPR-B|pwe	natriuretic peptide receptor 2	-2.99731	2.03591	-1.83915	0.32204	0.650839	-0.277853	0.902211	0.955986
Nqo1	Nqo1	18104	AV001255|Dia4|Dtd|Nmo-1|Nmo1|Nmor1|Ox-1|Ox1|Qr1	NAD(P)H dehydrogenase_ quinone 1	1.20122	1.57621	-1.28596	-0.392238	1.20983	-2.22781	0.0198399	0.478717
Nr2f1	Nr2f1	13865	COUP-TF1|COUP-TFI|COUPTFA|EAR3|Erbal3|SVP44|Tcfcoup1	nuclear receptor subfamily 2_ group F_ member 1	-3.57231	0.220729	-1.51856	-0.206691	0.414887	0.813165	0.634879	0.834341
Nras	Nras	18176	AV095280|N-ras	neuroblastoma ras oncogene	0.282418	0.813507	0.522769	0.173972	1.36431	-0.199592	0.698418	0.866363
Nrf1	Nrf1	18181	C87038|D6Ertd415e	nuclear respiratory factor 1	-0.921316	-0.291164	0.224098	-0.417491	0.783786	0.509543	0.399041	0.806048
Nsd1	Nsd1	18193	AI528500|KMT3B	nuclear receptor-binding SET-domain protein 1	0.446784	-0.235672	0.286635	0.321868	1.15261	0.198695	0.705101	0.86835
Nt5e	Nt5e	23959	2210401F01Rik|AI447961|CD73|NT|Nt5|eNT	5' nucleotidase_ ecto	1.71635	1.89833	-0.751788	0.91802	1.92549	-1.72422	0.0933383	0.721157
Nup153	Nup153	218210	B130015D15Rik|C88147	nucleoporin 153	0.390095	0.208832	0.206338	-0.463	1.0611	-0.427795	0.434669	0.806048
Nup205	Nup205	70699	3830404O05Rik|AV248391|mKIAA0225	nucleoporin 205	5.03837	0.311132	0.480096	0.177966	2.83214	-2.34572	0.278405	0.721157
Nup62	Nup62	18226	D7Ertd649e|Nupc1|p62	nucleoporin 62	5.05271	0.0372786	0.335893	-0.3822	2.39648	-2.56815	0.267848	0.721157
Oat	Oat	18242	AI194874	ornithine aminotransferase	0.913575	0.0639024	-0.0707503	-0.361151	1.09915	-0.704689	0.264345	0.721157
Odc1	Odc1	18263	ODC	ornithine decarboxylase_ structural 1	0.657083	0.397918	0.0999376	-0.166346	1.18686	-0.560705	0.273676	0.721157
Ogdh	Ogdh	18293	2210403E04Rik|2210412K19Rik|AA409584|d1401|mKIAA4192	oxoglutarate (alpha-ketoglutarate) dehydrogenase (lipoamide)	0.231284	-0.220349	0.131697	0.115439	1.04574	0.1181	0.804923	0.912246
Ogdhl	Ogdhl	239017	-	oxoglutarate dehydrogenase-like	-5.30325	0.220729	-3.2288	-2.64467	0.149789	-0.395474	0.86317	0.931675
Otc	Otc	18416	AI265390|Sf|spf	ornithine transcarbamylase	0.668846	1.74624	0.40478	0.113574	1.66251	-0.948368	0.191259	0.721157
Pah	Pah	18478	AW106920	phenylalanine hydroxylase	0.668846	0.220729	0.226558	-1.76986	0.892899	-1.21644	0.245276	0.721157
Pck1	Pck1	18534	AI265463|PEPCK|Pck-1	phosphoenolpyruvate carboxykinase 1_ cytosolic	0.668846	0.220729	0.226558	-1.99236	0.859127	-1.32769	0.242603	0.721157
Pck2	Pck2	74551	1810010O14Rik|9130022B02Rik|PEPCK-M	phosphoenolpyruvate carboxykinase 2 (mitochondrial)	0.179136	0.153057	0.0896788	-0.217792	1.036	-0.230153	0.621198	0.825321
Pclaf	Pclaf	NA	NA	NA	2.76375	3.1615	0.314536	0.737263	3.35023	-2.43672	0.0089409	0.344385
Pdcd1	Pdcd1	18566	Ly101|PD-1|Pdc1	programmed cell death 1	6.28117	1.8175	1.03518	0.90759	5.69763	-3.07795	0.160103	0.721157
Pdcd1lg2	Pdcd1lg2	58205	B7-DC|Btdc|F730015O22Rik|PD-L2	programmed cell death 1 ligand 2	1.13138	-2.59641	-1.05869	-0.392238	0.603327	0.0070465	0.996472	0.999143
Pdgfb	Pdgfb	18591	PDGF-B|Sis	platelet derived growth factor_ B polypeptide	0.988376	0.341012	0.437094	-0.433322	1.25988	-0.662808	0.324062	0.757494
Pdgfrb	Pdgfrb	18596	AI528809|CD140b|PDGFR-1|Pdgfr	platelet derived growth factor receptor_ beta polypeptide	-3.45365	-1.85872	-1.76776	0	0.293202	1.7723	0.156667	0.721157
Pdha1	Pdha1	18597	Pdha-1	pyruvate dehydrogenase E1 alpha 1	-1.74635	-0.802669	-0.573088	-0.347987	0.548087	0.813973	0.221799	0.721157
Pdk1	Pdk1	228026	B830012B01|D530020C15Rik	pyruvate dehydrogenase kinase_ isoenzyme 1	1.49138	-0.0009414	0.323586	-0.410534	1.27533	-0.788695	0.359228	0.769245
Pdk2	Pdk2	18604	-	pyruvate dehydrogenase kinase_ isoenzyme 2	-3.07504	-0.743393	-1.53018	-0.0546324	0.392071	1.11682	0.381543	0.789329
Pdk3	Pdk3	236900	2610001M10Rik|AI035637	pyruvate dehydrogenase kinase_ isoenzyme 3	-0.572599	0.228627	0.587228	0.41484	1.1208	0.67302	0.268658	0.721157
Pdk4	Pdk4	27273	AV005916	pyruvate dehydrogenase kinase_ isoenzyme 4	-2.47037	2.66373	0.211949	1.00037	1.27582	0.509483	0.81319	0.914049
Pdp1	Pdp1	381511	Gm1024|Ppm2c	pyruvate dehyrogenase phosphatase catalytic subunit 1	-0.842429	-1.05146	0.00470043	0.115327	0.735366	1.00696	0.0830053	0.721157
Pdpk1	Pdpk1	18607	Pdk1	3-phosphoinositide dependent protein kinase 1	0.134384	0.23798	-0.0608154	-0.122618	1.03328	-0.277899	0.541771	0.806048
Pebp1	Pebp1	23980	HCNP|Pbp|Pbp1|Pbpr|Rkip	phosphatidylethanolamine binding protein 1	0.843231	0.814479	0.271909	0.508972	1.52589	-0.438415	0.36226	0.769803
Pemt	Pemt	18618	PEAMT|PEMT2|Pempt|Pempt2	phosphatidylethanolamine N-methyltransferase	-3.00538	1.57621	-0.423581	2.29866	1.08033	1.65212	0.471376	0.806048
Pfkfb1	Pfkfb1	18639	PFK/FBPase 1	6-phosphofructo-2-kinase/fructose-2_6-biphosphatase 1	1.85367	2.38398	1.84929	-0.75495	2.51926	-1.57166	0.22951	0.721157
Pfkl	Pfkl	18641	AA407869|ATP-PFK|PFK-L	phosphofructokinase_ liver_ B-type	1.63454	0.406408	0.287475	0.315435	1.58114	-0.719018	0.317649	0.754291
Pfkm	Pfkm	18642	AI131669|ATP-PFK|PFK-A|PFK-M|Pfk-4|Pfk4|Pfka|Pfkx	phosphofructokinase_ muscle	-4.07492	-1.59576	-2.98994	-0.263314	0.213014	1.20871	0.456964	0.806048
Pgam2	Pgam2	56012	-	phosphoglycerate mutase 2	0.668846	0.220729	0.226558	0.113574	1.2375	-0.274722	0.574774	0.806048
Pgd	Pgd	110208	0610042A05Rik|AU019875|C78335	phosphogluconate dehydrogenase	2.45398	0.767861	0.548496	0.419087	2.06674	-1.12713	0.220552	0.721157
Pgk1	Pgk1	18655	Pgk-1	phosphoglycerate kinase 1	-0.698604	0.470205	0.633372	0.842182	1.24125	0.851977	0.242133	0.721157
Pgm1	Pgm1	66681	3230402E02Rik|Pgm-1|Pgm2	phosphoglucomutase 1	-0.859114	-0.247487	0.26328	-0.3219	0.817162	0.52399	0.377199	0.788114
Phgdh	Phgdh	236539	3-PGDH|3PGDH|4930479N23|A10|PGAD|PGD|PGDH|SERA	3-phosphoglycerate dehydrogenase	0.302859	-0.51962	-0.254845	-0.352362	0.866942	-0.195223	0.726405	0.876373
Pik3c2a	Pik3c2a	18704	Cpk-m|PI3KC2	phosphatidylinositol 3-kinase_ C2 domain containing_ alpha polypeptide	-1.1046	-0.380887	-0.262374	-0.512242	0.675943	0.355436	0.522278	0.806048
Pik3ca	Pik3ca	18706	6330412C24Rik|caPI3K|p110|p110alpha	phosphatidylinositol 3-kinase_ catalytic_ alpha polypeptide	0.340823	0.77526	0.213021	0.0670296	1.27371	-0.418017	0.407014	0.806048
Pik3cb	Pik3cb	74769	1110001J02Rik|AI447572|p110beta	phosphatidylinositol 3-kinase_ catalytic_ beta polypeptide	2.00646	0.999032	0.683378	0.0233058	1.90269	-1.1494	0.143093	0.721157
Pik3cd	Pik3cd	18707	2410099E07Rik|2610208K16Rik|AW545373|p110delta	phosphatidylinositol 3-kinase catalytic delta polypeptide	5.8648	0.40408	0.32001	-0.554352	2.84541	-3.25161	0.210233	0.721157
Pik3r1	Pik3r1	18708	PI3K|p50alpha|p55alpha|p85alpha	phosphatidylinositol 3-kinase_ regulatory subunit_ polypeptide 1 (p85 alpha)	-0.0398543	-0.531117	-0.322293	-0.857761	0.738282	-0.304541	0.574302	0.806048
Pik3r2	Pik3r2	18709	p85beta	phosphatidylinositol 3-kinase_ regulatory subunit_ polypeptide 2 (p85 beta)	-0.334902	-0.226629	0.204241	-0.192698	0.909095	0.286537	0.553233	0.806048
Pik3r3	Pik3r3	18710	AA414954|p55pik	phosphatidylinositol 3 kinase_ regulatory subunit_ polypeptide 3 (p55)	-3.63933	-1.98431	-1.40747	-0.333356	0.279106	1.94141	0.0933373	0.721157
Pik3r4	Pik3r4	75669	2210010O15Rik|C730038E05Rik|C85833|D9Ertd418e	phosphatidylinositol 3 kinase_ regulatory subunit_ polypeptide 4_ p150	-0.205463	0.208832	0.348317	0.139871	1.08891	0.24241	0.618856	0.824382
Pklr	Pklr	18770	Pk-1|Pk1|R-PK	pyruvate kinase liver and red blood cell	-3.53775	0.220729	0.226558	0.113574	0.596989	1.82858	0.291574	0.721157
Pkm	Pkm	18746	AA414905|AL024370|AL024424|Pk-2|Pk-3|Pk3|Pkm2	pyruvate kinase_ muscle	-0.5021	0.679782	0.334751	0.497211	1.1912	0.32714	0.622941	0.82617
Pla2g15	Pla2g15	192654	ACS|C87498|LLPL|Lpla2|Lypla3	phospholipase A2_ group XV	3.0412	0.674264	0.754515	0.122088	2.21609	-1.41943	0.241981	0.721157
Plcg1	Plcg1	18803	AI894140|Cded|Plc-1|Plc-gamma1|Plcg-1	phospholipase C_ gamma 1	-2.7663	-0.180924	-0.897145	-0.770198	0.449489	0.639942	0.582251	0.806526
Plk1	Plk1	18817	Plk|STPK13	polo-like kinase 1	1.13138	1.89833	0.878181	2.03596	2.80104	-0.0577883	0.935448	0.974533
Pnoc	Pnoc	18155	N/OFQ|Npnc1|OFQ/N	prepronociceptin	-4.02308	-1.59576	-2.30687	-0.737263	0.222867	1.28735	0.338707	0.768527
Pnp	Pnp	18950	AL024301|AU015798|Np|Np-1|Np-2|Pnp1	purine-nucleoside phosphorylase	-0.805654	-0.721348	-0.0853428	-0.383367	0.707632	0.529146	0.290466	0.721157
Pole	Pole	18973	-	polymerase (DNA directed)_ epsilon	-3.13681	2.48304	-0.188999	2.17328	1.2593	1.31903	0.606169	0.822893
Pparg	Pparg	19016	Nr1c3|PPAR-gamma|PPAR-gamma2|PPARgamma|PPARgamma2	peroxisome proliferator activated receptor gamma	-3.80073	0.220729	0.226558	-2.18508	0.382987	0.810736	0.681182	0.858762
Ppargc1a	Ppargc1a	19017	A830037N07Rik|ENSMUSG00000079510|Gm11133|PGC-1|PGC-1v|Pgc-1alpha|Pgc1|Pgco1|Ppargc1	peroxisome proliferative activated receptor_ gamma_ coactivator 1 alpha	-2.44276	2.57621	-0.666193	2.41401	1.38541	0.807184	0.741116	0.881327
Ppat	Ppat	231327	5730454C12Rik|AA408689|AA675351|AI507113|C79945	phosphoribosyl pyrophosphate amidotransferase	-0.338191	-0.0862421	0.231673	0.296353	1.01811	0.476229	0.329301	0.7596
Ppm1a	Ppm1a	19042	2310003C21Rik|2900017D14Rik|AI427932|AU017636|MMPa-2|MPPa-1	protein phosphatase 1A_ magnesium dependent_ alpha isoform	-1.30867	-0.00717685	-0.176081	0.0750575	0.782294	0.607411	0.407164	0.806048
Prdx1	Prdx1	18477	MSP23|NkefA|OSF-3|OSF3|PAG|Paga|PrdxI|PrxI|TDX2|TPxA|Tdpx2|prx1	peroxiredoxin 1	4.84846	4.45903	0.797821	0.624487	6.41946	-3.94259	0.00152237	0.162677
Prdx5	Prdx5	54683	AOEB166|AOPP|Pmp20|Prdx6|PrxV	peroxiredoxin 5	1.1431	1.1385	0.453503	0.531269	1.76124	-0.648414	0.199048	0.721157
Prf1	Prf1	18646	Pfn|Pfp|Prf-1	perforin 1 (pore forming protein)	0.808725	1.16085	0.694286	0	1.58663	-0.637643	0.283042	0.721157
Prim1	Prim1	19075	AI324982	DNA primase_ p49 subunit	-1.07521	1.89833	0.0571517	0.479088	1.26562	-0.14344	0.91167	0.958026
Prim2	Prim2	19076	AI323589	DNA primase_ p58 subunit	-0.987664	-0.195927	-0.161283	-0.25054	0.758461	0.385884	0.495133	0.806048
Prkaa1	Prkaa1	105787	AI194361|AI450832|AL024255|AMPKalpha1|C130083N04Rik	protein kinase_ AMP-activated_ alpha 1 catalytic subunit	-0.57611	-0.348002	0.413724	-0.603886	0.824409	0.366975	0.557783	0.806048
Prkaa2	Prkaa2	108079	2310008I11Rik|A830082D05|AMPKalpha2	protein kinase_ AMP-activated_ alpha 2 catalytic subunit	-4.02308	-4.02198	-1.38094	-1.76986	0.14369	2.44713	0.00715282	0.334394
Prkab1	Prkab1	19079	1300015D22Rik|AU021155|E430008F22	protein kinase_ AMP-activated_ beta 1 non-catalytic subunit	-0.856686	0.369871	-0.417514	-0.774498	0.747577	-0.352599	0.610619	0.824382
Prkab2	Prkab2	108097	5730553K21Rik|AW049591|BB124140	protein kinase_ AMP-activated_ beta 2 non-catalytic subunit	0.345529	0.999103	0.361665	-0.195901	1.29918	-0.589434	0.33004	0.7596
Prkag1	Prkag1	19082	AA571379|BB036179|Prkaac	protein kinase_ AMP-activated_ gamma 1 non-catalytic subunit	-1.15349	0.140991	-0.176641	-0.541948	0.740837	0.146956	0.83412	0.914729
Prkag2	Prkag2	108099	2410051C13Rik|AAKG|AAKG2|AI854673|H91620p|WPWS	protein kinase_ AMP-activated_ gamma 2 non-catalytic subunit	3.07632	2.66373	0.398227	0.0363111	2.9153	-2.65275	0.00654807	0.330187
Prkcg	Prkcg	18752	PKCgamma|Pkcc|Prkcc	protein kinase C_ gamma	1.56456	0.220729	-0.963714	-0.125379	1.12822	-1.43719	0.127824	0.721157
Prkn	Prkn	NA	NA	NA	-1.01206	-0.373551	-0.128268	-0.231315	0.739029	0.513012	0.350036	0.769245
Prodh2	Prodh2	56189	2510028N04Rik|2510038B11Rik|MmPOX|MmPOX1|POX1	proline dehydrogenase (oxidase) 2	0.668846	1.38343	0.226558	0.113574	1.51372	-0.85607	0.166655	0.721157
Prps1	Prps1	19139	2310010D17Rik|C76571|C76678|PRS-I|Prps-1	phosphoribosyl pyrophosphate synthetase 1	-0.624929	4.33135	-0.402026	0.173967	1.82714	-1.96724	0.371969	0.783754
Prr5	Prr5	109270	AU043908|Arhgap8|C030017C09Rik|C78947|Protor-1|Protor1	proline rich 5 (renal)	-1.93744	1.89833	-1.35138	-1.03253	0.657128	-1.1724	0.485835	0.806048
Psat1	Psat1	107272	D8Ertd814e|EPIP|PSA|Psat	phosphoserine aminotransferase 1	-0.0802367	0.762558	1.06011	0.460086	1.46472	0.418937	0.505256	0.806048
Psma3	Psma3	19167	Lmpc8	proteasome (prosome_ macropain) subunit_ alpha type 3	0.388099	0.893726	0.39209	0.0594468	1.35036	-0.415144	0.43228	0.806048
Psma7	Psma7	26444	C6-I	proteasome (prosome_ macropain) subunit_ alpha type 7	0.409106	0.17922	0.374548	0.175625	1.21809	-0.0190768	0.966651	0.987289
Psmb1	Psmb1	19170	AA409053|C81484|Lmpc5	proteasome (prosome_ macropain) subunit_ beta type 1	-0.615727	-0.014544	-0.266105	-0.376408	0.802072	-0.00612121	0.990312	0.999143
Psmb10	Psmb10	19171	Mecl-1|Mecl1	proteasome (prosome_ macropain) subunit_ beta type 10	0.48967	-0.404003	0.460604	0.606127	1.22103	0.490533	0.416235	0.806048
Psmb3	Psmb3	26446	AL033320|C10-II	proteasome (prosome_ macropain) subunit_ beta type 3	0.684237	0.589959	0.353354	0.300507	1.39669	-0.310167	0.498374	0.806048
Psmc1	Psmc1	19179	AI325227|P26s4|Rpt2/S4|S4|rpt2	protease (prosome_ macropain) 26S subunit_ ATPase 1	0.167372	-0.0288476	0.140934	0.260762	1.09813	0.131586	0.771021	0.895534
Psmd13	Psmd13	23997	S11	proteasome (prosome_ macropain) 26S subunit_ non-ATPase_ 13	0.0300953	-0.146186	0.257512	-0.0843086	1.00995	0.144647	0.758073	0.888949
Psme2	Psme2	19188	AA589371|AI788882|PA28b	proteasome (prosome_ macropain) activator subunit 2 (PA28 beta)	1.9539	0.937184	0.513307	0.404863	1.93497	-0.986456	0.164093	0.721157
Psph	Psph	100678	AI480570|PSP|PSPase	phosphoserine phosphatase	-0.765203	3.93398	0.0362805	0.169708	1.79463	-1.48139	0.466997	0.806048
Pten	Pten	19211	2310035O07Rik|A130070J02Rik|AI463227|B430203M17Rik|MMAC1|TEP1	phosphatase and tensin homolog	-0.264254	0.0530165	-0.299655	-0.176856	0.88765	-0.132637	0.77471	0.898424
Ptger4	Ptger4	19219	EP4|Ptgerep4	prostaglandin E receptor 4 (subtype EP4)	6.65501	1.00236	0.886862	0.597885	4.87543	-3.08631	0.237787	0.721157
Ptges	Ptges	64292	2410099E23Rik|D2Ertd369e|Pges|mPGES|mPGES-1	prostaglandin E synthase	-3.07501	-2.44401	-0.314492	-0.826033	0.315369	2.18925	0.0168851	0.430874
Ptgs1	Ptgs1	19224	COX1|Cox-1|Cox-3|PGHS-1|PHS 1|Pghs1	prostaglandin-endoperoxide synthase 1	2.56347	-0.600488	-0.342712	-0.951437	1.12288	-1.62857	0.281504	0.721157
Ptgs2	Ptgs2	19225	COX2|Cox-2|PES-2|PGHS-2|PHS II|PHS-2|Pghs2|TIS10|gripghs	prostaglandin-endoperoxide synthase 2	6.54253	2.07186	1.33208	0.510149	6.12264	-3.38608	0.136763	0.721157
Ptk2	Ptk2	14083	FAK|FRNK|Fadk|mKIAA4203|p125FAK	PTK2 protein tyrosine kinase 2	-2.99692	-1.41842	-1.32773	-1.14454	0.303148	0.971534	0.260658	0.721157
Ptk6	Ptk6	20459	BRK|Sik|Tksk|tks	PTK6 protein tyrosine kinase 6	0.668846	0.220729	0.226558	0.113574	1.2375	-0.274722	0.574774	0.806048
Ptpn5	Ptpn5	19259	Step	protein tyrosine phosphatase_ non-receptor type 5	-4.80073	0.220729	-1.38094	0.113574	0.363029	1.65632	0.463627	0.806048
Ptprc	Ptprc	19264	B220|CD45R|Cd45|L-CA|Ly-5|Lyt-4|T200|loc	protein tyrosine phosphatase_ receptor type_ C	4.13679	1.3309	0.745195	0.726347	3.32835	-1.99807	0.162766	0.721157
Pudp	Pudp	NA	NA	NA	0.668846	-2.59641	0.226558	0.113574	0.759511	1.13385	0.438005	0.806048
Pycr1	Pycr1	209027	-	pyrroline-5-carboxylate reductase 1	0.808725	-2.37383	0.226558	-1.76986	0.583538	0.010901	0.994501	0.999143
Pycr2	Pycr2	69051	1810018M05Rik|P5cr2	pyrroline-5-carboxylate reductase family_ member 2	-0.224749	0.451876	0.194345	-0.164217	1.04559	-0.0984994	0.854992	0.928207
Pycrl	Pycrl	66194	1110058B13Rik|2700073G24Rik	pyrroline-5-carboxylate reductase-like	3.69205	-0.657187	0.0394516	0.115327	1.73798	-1.44004	0.448398	0.806048
Rad51	Rad51	19361	AV304093|Rad51a|Reca	RAD51 homolog	1.058	2.03591	-0.521079	1.88343	2.16455	-0.865775	0.466126	0.806048
Rad51ap1	Rad51ap1	19362	2510006L10Rik|RAB22	RAD51 associated protein 1	0.808725	1.89833	0.321539	0.113574	1.72374	-1.13597	0.133997	0.721157
Ranbp2	Ranbp2	19386	A430087B05Rik|AI256741|NUP358	RAN binding protein 2	0.86611	0.766403	0.397568	-0.0590747	1.40713	-0.64701	0.229687	0.721157
Rb1cc1	Rb1cc1	12421	2900055E04Rik|5930404L04Rik|Cc1|FIP200|LaXp180	RB1-inducible coiled-coil 1	-1.95487	0.287913	-0.405132	-1.00008	0.587213	0.130875	0.899625	0.955986
Rbbp5	Rbbp5	213464	4933411J24Rik|C330016J05	retinoblastoma binding protein 5	-0.653616	0.648908	0.0957441	-0.000117574	1.01588	0.0501672	0.941819	0.978172
Rbks	Rbks	71336	5230400M11Rik|AI326806|RBSK	ribokinase	-1.39696	3.33121	-0.628005	0.415037	1.34753	-1.07361	0.600767	0.822893
Rbp4	Rbp4	19662	Rbp-4	retinol binding protein 4_ plasma	-4.2158	1.57621	0.321539	0.113574	0.68249	1.53735	0.532183	0.806048
Rela	Rela	19697	p65	v-rel reticuloendotheliosis viral oncogene homolog A (avian)	1.08278	-0.240041	-0.222318	-0.0240421	1.10887	-0.544551	0.4551	0.806048
Rest	Rest	19712	2610008J04Rik|AA407358|NRSF|REST4	RE1-silencing transcription factor	5.50994	1.25256	0.345325	-0.0406845	3.40295	-3.22893	0.133852	0.721157
Rgn	Rgn	19733	AI265316|GNL|SMP30	regucalcin	0.808725	0.220729	0.226558	1.29922	1.55704	0.24816	0.710679	0.870963
Rictor	Rictor	78757	4921505C17Rik|6030405M08Rik|AVO3|AW492497|D530039E11Rik	RPTOR independent companion of MTOR_ complex 2	-0.831014	-0.0134394	0.14764	0.226265	0.921696	0.609179	0.309375	0.741706
Rimkla	Rimkla	194237	B930030J24|NAAGS|NAAGS-II|Rimk	ribosomal modification protein rimK-like family member A	-4.12743	-3.01101	-2.2205	-0.362145	0.185531	2.2779	0.0759826	0.721157
Rimklb	Rimklb	108653	4931417E21Rik|4933426K21Rik|AA097693|AI325948|AU015629|Naags	ribosomal modification protein rimK-like family member B	1.20122	0.220729	-1.26303	1.7137	1.38334	-0.485642	0.720126	0.875519
Rpia	Rpia	19895	RPI	ribose 5-phosphate isomerase A	-0.839991	3.03591	-0.343438	-1.13267	1.13285	-1.83601	0.309128	0.741706
Rpl23	Rpl23	65019	2810009A01Rik	ribosomal protein L23	2.12293	0.865976	0.679288	0.392971	2.02131	-0.958325	0.215574	0.721157
Rplp0	Rplp0	11837	36B4|Arbp|L10E	ribosomal protein_ large_ P0	2.74617	0.88467	0.397846	0.267442	2.10531	-1.48278	0.152423	0.721157
Rps6ka1	Rps6ka1	20111	Mapkapk-1a|Rsk|Rsk-1|Rsk1|S6K-alpha-1|p90-Rsk1|p90Rsk1|p90S6K|p90rsk	ribosomal protein S6 kinase polypeptide 1	1.72702	-0.513772	-0.274908	-0.213068	1.13392	-0.850613	0.422831	0.806048
Rps6kb1	Rps6kb1	72508	2610318I15Rik|4732464A07Rik|70kDa|AA959758|AI256796|AI314060|S6K1|p70/85s6k|p70s6k	ribosomal protein S6 kinase_ polypeptide 1	-0.253787	0.278563	0.0351292	-9.71284e-05	1.01042	0.00512776	0.991642	0.999143
Rps6kb2	Rps6kb2	58988	70kDa|S6K2	ribosomal protein S6 kinase_ polypeptide 2	-2.05415	3.27672	0.0212659	-0.369174	1.16366	-0.785239	0.724525	0.875716
Rptor	Rptor	74370	4932417H02Rik|Rap|Raptor|mKIAA1303	regulatory associated protein of MTOR_ complex 1	5.2104	-0.0654183	-0.37062	-0.321945	2.16311	-2.91878	0.23334	0.721157
Rragc	Rragc	54170	AU041672|Gtr2|RAGC|TIB929|YGR163W	Ras-related GTP binding C	1.68042	1.23623	0.671973	0.362519	1.98314	-0.941083	0.11844	0.721157
Rrm1	Rrm1	20133	RnrM1	ribonucleotide reductase M1	-0.332119	-0.0288488	-0.0567113	0.61058	1.03399	0.457418	0.413594	0.806048
Rrm2	Rrm2	20135	AA407299|R2	ribonucleotide reductase M2	1.6166	1.38343	-1.10763	0.308073	1.4642	-1.89979	0.0565445	0.709651
Runx1	Runx1	12394	AML1|CBF-alpha-2|Cbfa2|Pebp2a2|Pebpa2b	runt related transcription factor 1	6.90227	0.410894	0.41285	0.0101355	3.82123	-3.44509	0.24722	0.721157
Runx2	Runx2	12393	AML3|Cbf|Cbfa-1|Cbfa1|LS3|Osf2|PEBP2aA|Pebp2a1|Pebpa2a	runt related transcription factor 2	-3.48998	-2.59641	-1.77559	0.289845	0.26924	2.30032	0.0798361	0.721157
S100a1	S100a1	20193	AI266795|S100|S100a	S100 calcium binding protein A1	-0.651759	1.38904	0.395803	1.51933	1.58348	0.588925	0.58044	0.806048
Sardh	Sardh	192166	-	sarcosine dehydrogenase	2.71635	-1.35649	-0.227974	-0.169739	1.18143	-0.878785	0.613583	0.824382
Scd1	Scd1	20249	AA589638|AI265570|Scd|Scd-1|ab	stearoyl-Coenzyme A desaturase 1	-3.93759	-2.05132	-4.02201	0.280033	0.185216	1.12346	0.57432	0.806048
Sdhb	Sdhb	67680	0710008N11Rik	succinate dehydrogenase complex_ subunit B_ iron sulfur (Ip)	0.555473	0.935504	0.430711	0.662919	1.56499	-0.198674	0.679797	0.858762
Sdhc	Sdhc	66052	0610010E03Rik|AI316496|AU019277	succinate dehydrogenase complex_ subunit C_ integral membrane protein	0.335425	0.638875	0.328747	0.340483	1.3295	-0.152535	0.740307	0.881327
Sds	Sds	231691	4432411H13Rik|SDH	serine dehydratase	0.668846	0.220729	0.226558	1.52129	1.57938	0.429137	0.555134	0.806048
Sdsl	Sdsl	257635	4432411H13Rik|AI504310|SDH1|SDS-RS1|TDH	serine dehydratase-like	0.668846	0.220729	0.226558	0.113574	1.2375	-0.274722	0.574774	0.806048
Sec13	Sec13	110379	1110003H02Rik|Sec13l1|Sec13r	SEC13 homolog (S. cerevisiae)	-0.662332	0.0870323	0.244967	-0.0457074	0.936915	0.387279	0.494921	0.806048
Selenok	Selenok	NA	NA	NA	-0.147737	0.106137	-0.0964823	-0.260485	0.933265	-0.157683	0.731941	0.877391
Sem1	Sem1	NA	NA	NA	0.054159	0.68381	0.268336	0.710448	1.34648	0.120407	0.823721	0.914729
Serinc1	Serinc1	56442	1500011D18Rik|AI315070|AIGP-2|TMS-2|Tde1l|Tde2|Tms2|mKIAA1253	serine incorporator 1	0.794853	0.629702	0.451641	0.0878872	1.40544	-0.442513	0.375153	0.78803
Serinc2	Serinc2	230779	2310004K20Rik|AW121759|FKSG84|TDE2|Tde2l	serine incorporator 2	0.897262	-2.85937	-1.51856	2.17328	0.797277	1.30841	0.558416	0.806048
Serinc3	Serinc3	26943	AA959945|AA960047|AIGP1|DIFF33|TMS-1|Tde1	serine incorporator 3	1.48228	0.0524395	-0.212644	-0.444227	1.1643	-1.0958	0.19336	0.721157
Serinc5	Serinc5	218442	A130038L21Rik|AIGP3|C86123|TPO1	serine incorporator 5	-3.03823	3.4833	-1.54101	-0.231439	0.794519	-1.10876	0.688041	0.860627
Sh2d1a	Sh2d1a	20400	Gm686|SAP	SH2 domain containing 1A	0.668846	0.220729	0.226558	0.113574	1.2375	-0.274722	0.574774	0.806048
Shmt1	Shmt1	20425	AI324848|AI385541|C81125|Shmt|mshmt|mshmt1|mshmt2	serine hydroxymethyltransferase 1 (soluble)	-3.20086	2.82429	-1.46629	-0.710527	0.642448	-0.900124	0.721015	0.875519
Shmt2	Shmt2	108037	2700043D08Rik|AA408223|AA986903	serine hydroxymethyltransferase 2 (mitochondrial)	0.0541681	-0.928145	0.198404	0.19641	0.920321	0.634396	0.322703	0.757494
Siglecf	Siglecf	233186	Siglec5|mSiglec-F	sialic acid binding Ig-like lectin F	7.2761	1.07804	1.11305	0.792136	5.91685	-3.22448	0.25524	0.721157
Slc16a1	Slc16a1	20501	AL022710|Mct1	solute carrier family 16 (monocarboxylic acid transporters)_ member 1	-0.882463	-0.36246	-0.51565	-0.604566	0.663751	0.0623533	0.898546	0.955986
Slc16a11	Slc16a11	216867	AB041591|MCT 11|MNCb-2717	solute carrier family 16 (monocarboxylic acid transporters)_ member 11	1.3949	-2.59641	-1.64366	1.29922	0.764991	0.428532	0.835241	0.914729
Slc16a13	Slc16a13	69309	1700007D07Rik	solute carrier family 16 (monocarboxylic acid transporters)_ member 13	0.668846	0.220729	0.226558	-2.35507	0.80679	-1.50904	0.240276	0.721157
Slc16a2	Slc16a2	20502	AW105741|Mct8|Xpct	solute carrier family 16 (monocarboxylic acid transporters)_ member 2	-3.14216	0.220729	-1.94794	-0.169987	0.417591	0.401751	0.802716	0.912246
Slc16a3	Slc16a3	80879	Mct3|Mct4	solute carrier family 16 (monocarboxylic acid transporters)_ member 3	1.95466	0.809468	0.441062	0.347904	1.85096	-0.987579	0.182655	0.721157
Slc16a6	Slc16a6	104681	AW743111|ESTM12|MCT 6|MCT 7|MCT6	solute carrier family 16 (monocarboxylic acid transporters)_ member 6	6.47663	-0.332061	0.122969	-0.862989	2.55113	-3.4423	0.268959	0.721157
Slc16a7	Slc16a7	20503	4921534N07Rik|Mct2	solute carrier family 16 (monocarboxylic acid transporters)_ member 7	1.35444	0.141078	0.561467	0.079808	1.44814	-0.427123	0.545938	0.806048
Slc16a8	Slc16a8	57274	Mct3	solute carrier family 16 (monocarboxylic acid transporters)_ member 8	0.668846	0.220729	0.226558	0.113574	1.2375	-0.274722	0.574774	0.806048
Slc1a5	Slc1a5	20514	AAAT|ASCT2|ATBO|M7V1|M7VS1|R16|RDRC|Slc1a7	solute carrier family 1 (neutral amino acid transporter)_ member 5	0.0376213	3.70558	0.1032	0.737015	2.21277	-1.45149	0.384112	0.789329
Slc25a1	Slc25a1	13358	1300019P08Rik|2610100G11Rik|AI194714|Ctp|Dgsj|Slc20a3	solute carrier family 25 (mitochondrial carrier_ citrate transporter)_ member 1	-0.0270352	0.436558	0.451386	-0.079773	1.14495	-0.0189549	0.971135	0.988311
Slc27a1	Slc27a1	26457	FATP1|Fatp	solute carrier family 27 (fatty acid transporter)_ member 1	-0.889861	0.42313	0.423703	1.03642	1.18785	0.963429	0.24027	0.721157
Slc2a1	Slc2a1	20525	Glut-1|Glut1	solute carrier family 2 (facilitated glucose transporter)_ member 1	-3.21685	-1.26435	-1.72136	-0.868568	0.29366	0.945632	0.360969	0.769245
Slc2a3	Slc2a3	20527	AA408729|AL023014|AL024341|AU040424|C78366|Glut-3|Glut3	solute carrier family 2 (facilitated glucose transporter)_ member 3	3.26882	-0.314642	-0.217262	-0.373394	1.50617	-1.77242	0.286625	0.721157
Slc2a5	Slc2a5	56485	AI526984|Glut5|Slc5a	solute carrier family 2 (facilitated glucose transporter)_ member 5	4.66128	-1.62544	-1.40621	-1.9449	0.946834	-3.19348	0.26533	0.721157
Slc2a6	Slc2a6	227659	A330096C23|F630103L12Rik|Glut6|Glut9	solute carrier family 2 (facilitated glucose transporter)_ member 6	0.0947111	-0.308737	0.844996	2.28035	1.65615	1.66969	0.0831547	0.721157
Slc2a8	Slc2a8	56017	D2Ertd44e|GLUT8|GlutX1	solute carrier family 2_ (facilitated glucose transporter)_ member 8	0.0988482	1.21141	0.121039	0.242863	1.33657	-0.473179	0.47188	0.806048
Slc3a1	Slc3a1	20532	D2H|NBAT|NTAA|RBAT	solute carrier family 3_ member 1	1.56456	0.220729	-1.13382	0.113574	1.14176	-1.40277	0.165553	0.721157
Slc3a2	Slc3a2	17254	4F2|4F2HC|AI314110|Cd98|Ly-10|Ly-m10|Ly10|Mdu1|Mgp-2hc|NACAE	solute carrier family 3 (activators of dibasic and neutral amino acid transport)_ member 2	0.667256	0.696383	0.332167	0.327324	1.41989	-0.352074	0.444769	0.806048
Slc6a12	Slc6a12	14411	BGT1|GAT2|Gabt2	solute carrier family 6 (neurotransmitter transporter_ betaine/GABA)_ member 12	0.668846	-2.63679	-1.54868	-0.999442	0.457227	-0.290085	0.839189	0.915034
Slc6a18	Slc6a18	22598	B0AT3|D630001K16Rik|Xt2|Xtrp2	solute carrier family 6 (neurotransmitter transporter)_ member 18	0.668846	1.16085	0.226558	0.113574	1.45645	-0.744781	0.184165	0.721157
Slc6a19	Slc6a19	74338	4632401C08Rik|B<0>AT1	solute carrier family 6 (neurotransmitter transporter)_ member 19	0.668846	0.220729	0.226558	0.113574	1.2375	-0.274722	0.574774	0.806048
Slc7a11	Slc7a11	26570	9930009M05Rik|AI451155|sut|xCT	solute carrier family 7 (cationic amino acid transporter_ y+ system)_ member 11	2.74048	2.48304	0.657963	0.115348	2.82687	-2.2251	0.0122092	0.364959
Slc7a5	Slc7a5	20539	4F2LC|D0H16S474E|LAT1|TA1	solute carrier family 7 (cationic amino acid transporter_ y+ system)_ member 5	-2.96021	-1.43747	-1.64184	-0.989645	0.295803	0.883097	0.310788	0.742715
Slc7a9	Slc7a9	30962	CSNU3	solute carrier family 7 (cationic amino acid transporter_ y+ system)_ member 9	0.668846	0.220729	0.226558	0.113574	1.2375	-0.274722	0.574774	0.806048
Smad2	Smad2	17126	7120426M23Rik|Madh2|Madr2|Smad-2|mMad2	SMAD family member 2	0.0541269	-0.0515963	-0.285562	-0.113727	0.933557	-0.20091	0.658047	0.85012
Smad3	Smad3	17127	AU022421|Madh3	SMAD family member 3	0.650146	-0.893142	-0.121071	-0.136573	0.916902	-0.00732378	0.992345	0.999143
Smad4	Smad4	17128	AW743858|D18Wsu70e|DPC4|Madh4	SMAD family member 4	-0.0826363	0.253746	-0.0553817	0.0534853	1.02976	-0.0865031	0.851893	0.926186
Snf8	Snf8	27681	D11Moh34	SNF8_ ESCRT-II complex subunit_ homolog (S. cerevisiae)	0.185977	0.284033	0.229737	0.187563	1.16621	-0.0263546	0.952409	0.983981
Sod1	Sod1	20655	B430204E11Rik|Cu/Zn-SOD|CuZnSOD|Ipo-1|Ipo1|SODC|Sod-1	superoxide dismutase 1_ soluble	-0.269469	0.652447	0.0970879	0.208855	1.1268	-0.0385175	0.94689	0.979632
Sod2	Sod2	20656	MnSOD|Sod-2	superoxide dismutase 2_ mitochondrial	0.447411	1.17668	0.477004	0.327884	1.52335	-0.409602	0.461638	0.806048
Sod3	Sod3	20657	AI314465|EC-SOD	superoxide dismutase 3_ extracellular	-4.63123	0.220729	-2.66142	0.414798	0.315501	1.08194	0.652603	0.846009
Sos1	Sos1	20662	4430401P03Rik|9630010N06|AI449023	son of sevenless homolog 1 (Drosophila)	-1.95957	-0.899604	-0.02646	-0.440421	0.56194	1.19614	0.123555	0.721157
Sos2	Sos2	20663	SOS-2|mSOS-2	son of sevenless homolog 2 (Drosophila)	-0.686431	-0.291164	0.298595	0.218862	0.92336	0.747525	0.171976	0.721157
Sox2	Sox2	20674	Sox-2|lcc|ysb	SRY (sex determining region Y)-box 2	-3.90501	2.48304	-2.22605	-0.341712	0.50089	-0.572891	0.834322	0.914729
Spib	Spib	272382	Spi-B	Spi-B transcription factor (Spi-1/PU.1 related)	-3.82665	1.16085	-1.2288	2.29866	0.758392	1.86783	0.475055	0.806048
Sqstm1	Sqstm1	18412	A170|OSF-6|Osi|STAP|STONE14|p62	sequestosome 1	0.909444	0.611543	0.611298	-0.0455423	1.43563	-0.477616	0.393266	0.799356
Srebf1	Srebf1	20787	ADD-1|ADD1|D630008H06|SREBP-1|SREBP-1a|SREBP-1c|SREBP1|SREBP1c|bHLHd1	sterol regulatory element binding transcription factor 1	-0.379693	-0.611054	0.644467	0.302587	0.992457	0.968901	0.100767	0.721157
Srebf2	Srebf2	20788	AI608257|SREBP-2|SREBP2|SREBP2gc|bHLHd2|lop13|nuc	sterol regulatory element binding factor 2	-1.43324	0.0180874	-0.355879	-0.0177185	0.733471	0.52078	0.500822	0.806048
Srm	Srm	20810	AA407669|SpdST|SpdSy	spermidine synthase	-0.226257	-0.201775	-0.319122	0.317687	0.928281	0.213298	0.679556	0.858762
Srr	Srr	27364	M100034|Rgsc34|Srs	serine racemase	-1.47679	-1.70685	-0.420338	0.41484	0.575432	1.58907	0.0456955	0.644127
Stam2	Stam2	56324	1200004O12Rik|5730456G07Rik|BB145015|Hbp	signal transducing adaptor molecule (SH3 domain and ITAM motif) 2	0.311495	-0.0745542	0.298816	0.437343	1.18368	0.249609	0.602987	0.822893
Stat1	Stat1	20846	2010005J02Rik|AA408197	signal transducer and activator of transcription 1	2.79795	1.82509	1.07891	1.15776	3.2828	-1.19318	0.105505	0.721157
Stat3	Stat3	20848	1110034C02Rik|AW109958|Aprf	signal transducer and activator of transcription 3	0.309273	1.00033	0.202713	-0.383162	1.21612	-0.745027	0.244098	0.721157
Stat5a	Stat5a	20850	AA959963|STAT5	signal transducer and activator of transcription 5A	4.10411	3.74624	-0.243793	-0.0589086	3.69843	-4.07653	0.00132606	0.162677
Stat5b	Stat5b	20851	-	signal transducer and activator of transcription 5B	0.965664	-0.273965	-0.25615	0.048848	1.08756	-0.4495	0.521243	0.806048
Stat6	Stat6	20852	-	signal transducer and activator of transcription 6	1.6283	0.831089	0.166383	-0.191523	1.52474	-1.24227	0.0863196	0.721157
Stk11	Stk11	20869	AA408040|Lkb1|Par-4|R75140	serine/threonine kinase 11	-0.374681	0.648908	-0.302184	-0.144435	0.970568	-0.360423	0.563251	0.806048
Stk3	Stk3	56274	0610042I06Rik|MST|Mst2|Mst3|Ste20|mess1	serine/threonine kinase 3	-0.0588313	0.770453	0.0897211	-0.189089	1.11193	-0.405495	0.489177	0.806048
Taldo1	Taldo1	21351	-	transaldolase 1	-0.0238984	0.316342	0.242095	-0.0696358	1.0839	-0.0599925	0.900111	0.955986
Tbk1	Tbk1	56480	1200008B05Rik|AI462036|AW048562	TANK-binding kinase 1	0.78704	1.27411	0.084973	-0.395522	1.3544	-1.18585	0.0791656	0.721157
Tbx21	Tbx21	57765	TBT1|Tbet|Tblym	T-box 21	0.668846	1.57621	0.226558	2.6207	2.41677	0.3011	0.790119	0.905067
Tbxas1	Tbxas1	21391	CYP5|CYP5A1|THAS|TS|TXAS|TXS	thromboxane A synthase 1_ platelet	3.4441	0.447931	0.600005	0.195862	2.2532	-1.54808	0.279057	0.721157
Tcl1	Tcl1	21432	Tcl1a	T cell lymphoma breakpoint 1	-4.02308	-3.02897	-1.51856	0.415224	0.243358	2.97436	0.0379501	0.603971
Tdo2	Tdo2	56720	AA407491|TDO|TO|chky	tryptophan 2_3-dioxygenase	0.668846	0.220729	0.226558	0.113574	1.2375	-0.274722	0.574774	0.806048
Tecr	Tecr	106529	2410016D23Rik|A230102P12Rik|AI173355|D17Ertd178e|Gpsn2|SC2	trans-2_3-enoyl-CoA reductase	-0.946651	0.0312936	-0.0212314	0.0395153	0.856029	0.466821	0.451081	0.806048
Telo2	Telo2	71718	1200003M09Rik|AI415602|Tel2|mKIAA0683	TEL2_ telomere maintenance 2_ homolog (S. cerevisiae)	-1.37477	-0.636514	-0.193273	-0.700655	0.604451	0.55868	0.359485	0.769245
Tet2	Tet2	214133	Ayu17-449|E130014J05Rik|mKIAA1546	tet methylcytosine dioxygenase 2	0.597409	0.743037	0.322277	0.0837789	1.35343	-0.467195	0.339056	0.768527
Tfam	Tfam	21780	AI661103|Hmgts|mtTFA|tsHMG	transcription factor A_ mitochondrial	-2.16828	-0.435685	-1.07972	-0.307413	0.500772	0.608418	0.506598	0.806048
Tfrc	Tfrc	22042	2610028K12Rik|AI195355|AI426448|AU015758|CD71|E430033M20Rik|Mtvr-1|Mtvr1|TFR|TFR1|TR|Trfr|p90	transferrin receptor	-2.80064	-1.22335	-1.17833	-0.88459	0.348268	0.980538	0.259611	0.721157
Th	Th	21823	-	tyrosine hydroxylase	0.668846	0.220729	0.226558	-2.35507	0.80679	-1.50904	0.240276	0.721157
Thbs1	Thbs1	21825	TSP-1|TSP1|Thbs-1|tbsp1	thrombospondin 1	0.1633	-0.273963	-0.414139	2.35644	1.37355	1.02648	0.423093	0.806048
Thbs2	Thbs2	21826	TSP2|Thbs-2	thrombospondin 2	-1.98735	-1.85872	-1.35056	0.415162	0.436675	1.45533	0.146425	0.721157
Tigar	Tigar	319801	9630033F20Rik|AA793651|AI595337|C79710|C85509	Trp53 induced glycolysis repulatory phosphatase	4.74609	0.200043	0.365844	0.942091	2.95574	-1.8191	0.370844	0.783591
Tigit	Tigit	100043314	ENSMUSG00000071552|Vstm3	T cell immunoreceptor with Ig and ITIM domains	0.668846	0.220729	0.226558	1.52129	1.57938	0.429137	0.555134	0.806048
Timeless	Timeless	21853	C77407|Debt69|tim	timeless circadian clock 1	-2.1461	-1.63624	-0.76147	-0.777554	0.397675	1.12166	0.0769271	0.721157
Tk1	Tk1	21877	D530002A18Rik|Tk-1|Tk1a|Tk1b	thymidine kinase 1	2.59082	3.1615	0.0419784	-0.392557	2.54989	-3.05145	0.00516593	0.322009
Tk2	Tk2	57813	AU024611|mt-TK	thymidine kinase 2_ mitochondrial	5.07157	0.141078	-0.103533	-0.64043	2.16921	-2.97831	0.204302	0.721157
Tkt	Tkt	21881	p68	transketolase	0.570857	0.540681	0.113588	0.262348	1.29403	-0.367801	0.430423	0.806048
Tlr1	Tlr1	21897	-	toll-like receptor 1	5.00429	0.311084	0.662622	-0.0844828	2.77671	-2.36862	0.275749	0.721157
Tlr2	Tlr2	24088	Ly105	toll-like receptor 2	4.7533	1.22531	0.834479	0.317318	3.44046	-2.41341	0.170828	0.721157
Tlr4	Tlr4	21898	Lps|Ly87|Ran/M1|Rasl2-8	toll-like receptor 4	0.556339	-0.621871	0.432908	-0.248001	1.0209	0.125219	0.859226	0.931451
Tlr7	Tlr7	170743	-	toll-like receptor 7	8.6249	0.478571	0.428709	-0.0461425	5.17482	-4.36045	0.241951	0.721157
Tnf	Tnf	21926	DIF|TNF-a|TNF-alpha|TNFSF2|TNFalpha|Tnfa|Tnfsf1a	tumor necrosis factor	4.83195	0.366635	0.668365	-0.437021	2.56237	-2.48362	0.245023	0.721157
Tnfrsf17	Tnfrsf17	21935	BCM|BCMA|Tnfrsf13|Tnfrsf13a	tumor necrosis factor receptor superfamily_ member 17	3.01907	-0.489592	-0.729177	-0.433021	1.26735	-1.84584	0.263638	0.721157
Tnfrsf4	Tnfrsf4	22163	ACT35|CD134|Ly-70|Ox40|TXGP1L|Txgp1	tumor necrosis factor receptor superfamily_ member 4	1.93874	1.38343	1.04126	0.113574	2.17234	-1.08366	0.143756	0.721157
Tph1	Tph1	21990	Tph	tryptophan hydroxylase 1	0.668846	0.220729	0.226558	0.113574	1.2375	-0.274722	0.574774	0.806048
Tpr	Tpr	108989	2610029M07Rik|C77892	translocated promoter region_ nuclear basket protein	0.0103974	0.447765	0.0522143	-0.0691573	1.07946	-0.237552	0.624551	0.826839
Tpsab1	Tpsab1	100503895	MMCP-7|Mcp-7|Mcp7|Mcpt7	tryptase alpha/beta 1	0.668846	0.220729	0.226558	0.113574	1.2375	-0.274722	0.574774	0.806048
Tpsb2	Tpsb2	17229	AV011504|MMCP-6|Mcp-6|Mcp6|Mcpt6	tryptase beta 2	2.30131	1.74624	1.23403	2.29866	3.71937	-0.257433	0.697724	0.866363
Tpx2	Tpx2	72119	2610005B21Rik|DIL2|REPP86|p100	TPX2_ microtubule-associated protein homolog (Xenopus laevis)	2.05723	2.1615	-0.591367	2.41401	2.84877	-1.19804	0.383696	0.789329
Traf1	Traf1	22029	4732496E14Rik	TNF receptor-associated factor 1	2.26915	2.57621	-0.0187062	2.3539	3.47049	-1.25509	0.282585	0.721157
Traf6	Traf6	22034	2310003F17Rik|AI851288|C630032O20Rik	TNF receptor-associated factor 6	0.177052	0.00620944	0.110853	-0.356746	0.989205	-0.214577	0.661928	0.85219
Trat1	Trat1	77647	C030046M14Rik|Tcrim|Trim	T cell receptor associated transmembrane adaptor 1	-4.91618	-2.01101	-2.30687	-0.144541	0.196874	2.23789	0.201136	0.721157
Trf	Trf	22041	AI266983|Cd176|HP|Tf|Tfn|hpx	transferrin	0.177976	0.582827	0.466145	0.228218	1.2868	-0.0332198	0.944689	0.978708
Trp53	Trp53	22059	Tp53|bbl|bfy|bhy|p44|p53	transformation related protein 53	4.45331	0.216322	-0.382318	-0.765587	1.84093	-2.90877	0.16352	0.721157
Trp63	Trp63	22061	AI462811|Ket|P51/P63|P63|P73l|Tp63|Trp53rp1	transformation related protein 63	0.668846	0.220729	-1.2288	0.113574	0.961653	-1.0024	0.219839	0.721157
Ttpa	Ttpa	50500	alpha-TTP	tocopherol (alpha) transfer protein	-3.53775	0.220729	0.226558	0.113574	0.596989	1.82858	0.291574	0.721157
Ttr	Ttr	22139	AA408768|AI787086|D17860|prealbumin	transthyretin	0.716346	0.220729	0.226558	0.113574	1.24773	-0.298472	0.549912	0.806048
Txn1	Txn1	22166	ADF|AW550880|Trx1|Txn	thioredoxin 1	1.01344	0.936071	0.650839	0.956488	1.85216	-0.171091	0.711442	0.870963
Txn2	Txn2	56551	2510006J11Rik|AI788873|Trx2	thioredoxin 2	-0.669125	0.430578	-0.0316781	0.0103551	0.955967	0.108612	0.862459	0.931675
Txnrd1	Txnrd1	50493	TR|TR1|TrxR1	thioredoxin reductase 1	1.43081	1.02022	0.626532	-0.0408541	1.69252	-0.932675	0.14825	0.721157
Tymp	Tymp	72962	2900072D10Rik|Ecgf1|PD-ECGF|PDECGF|Pdgfec	thymidine phosphorylase	-4.38569	-1.50511	-1.05869	0.32204	0.317128	2.57707	0.122364	0.721157
Tyms	Tyms	22171	Ts	thymidylate synthase	-2.87383	0.220729	-1.1512	0.113574	0.527527	0.80774	0.579377	0.806048
Ube2c	Ube2c	68612	1110015A16Rik|D2Ertd695e	ubiquitin-conjugating enzyme E2C	-1.33367	-0.226629	-0.404316	1.45067	0.914791	1.30333	0.23531	0.721157
Ube2t	Ube2t	67196	2700084L22Rik|C80607	ubiquitin-conjugating enzyme E2T (putative)	2.20191	2.27702	0.100766	-0.0546387	2.19051	-2.2164	0.00843176	0.344385
Uck1	Uck1	22245	URK1|Umpk	uridine-cytidine kinase 1	-0.0219979	0.394813	-0.0925429	-0.0780254	1.03567	-0.271692	0.573558	0.806048
Uck2	Uck2	80914	AA407809|AI481316|AU018180|AU020720|TSA903|UK|UMK|Umpk	uridine-cytidine kinase 2	2.83182	2.48304	-1.1512	-0.213137	1.98293	-3.3396	0.00581294	0.330187
Uckl1	Uckl1	68556	1110007H10Rik|Urkl1	uridine-cytidine kinase 1-like 1	0.242257	-0.254046	0.045478	0.11239	1.02564	0.0848287	0.861146	0.931675
Umps	Umps	22247	1700095D23Rik|AA408257|AL033308|BB164745	uridine monophosphate synthetase	4.66128	0.68547	0.31732	0.44357	2.88168	-2.29293	0.223671	0.721157
Upp1	Upp1	22271	AI325217|UPase|UdRPase|Up|Upp	uridine phosphorylase 1	0.668846	0.220729	0.226558	1.29922	1.51975	0.3181	0.627614	0.827963
Upp2	Upp2	76654	1700124F02Rik|AI266885|UDRPASE2|UP2|UPASE2	uridine phosphorylase 2	-4.2158	1.89833	0.226558	0.113574	0.709889	1.3288	0.604661	0.822893
Uqcr10	Uqcr10	66152	1110020P15Rik|AA960494|Ucrc	ubiquinol-cytochrome c reductase_ complex III subunit X	-0.271816	0.865091	0.17161	0.41945	1.22781	-0.00110741	0.998628	0.999694
Uqcr11	Uqcr11	66594	0710008D09Rik|AL022707|Uqcr	ubiquinol-cytochrome c reductase_ complex III subunit XI	-0.691266	0.445409	-0.109911	0.200472	0.973448	0.168209	0.796308	0.907931
Uqcrq	Uqcrq	22272	1100001F06Rik|1500040F11Rik|5830407L17Rik|9.5kDa|AA959903|QP-C|Qpc|Uqcrb|c1502	ubiquinol-cytochrome c reductase_ complex III subunit VII	-0.844927	0.519596	0.231554	0.411452	1.05659	0.484169	0.50973	0.806048
Usp8	Usp8	84092	AI574262|AW557536|Ubpy|mKIAA0055	ubiquitin specific peptidase 8	0.670385	0.14105	0.358495	-0.172299	1.18872	-0.312619	0.568317	0.806048
Vegfa	Vegfa	22339	Vegf|Vpf	vascular endothelial growth factor A	-0.493327	-0.791805	-0.197386	1.15869	0.945431	1.12322	0.176066	0.721157
Vhl	Vhl	22346	Vhlh	von Hippel-Lindau tumor suppressor	5.23575	0.141171	0.351006	-0.292864	2.56466	-2.65939	0.25915	0.721157
Vps28	Vps28	66914	1110014J03Rik|CIIA|D730005C08Rik	vacuolar protein sorting 28 (yeast)	1.41996	0.114434	0.311005	0.109452	1.40319	-0.556968	0.442645	0.806048
Washc4	Washc4	NA	NA	NA	1.29605	0.734644	-0.126517	0.0569423	1.40472	-1.05014	0.0965891	0.721157
Wdr45	Wdr45	54636	C79260|DXImx38e|JM5|Sfc19|WIPI-4|Wdrx1	WD repeat domain 45	-1.06015	0.389036	0.138254	0.41494	0.979774	0.612152	0.431948	0.806048
Wnt1	Wnt1	22408	Int-1|Wnt-1|sw|swaying	wingless-type MMTV integration site family_ member 1	0.668846	1.74624	0.226558	1.29922	1.97961	-0.444657	0.566606	0.806048
Wnt2	Wnt2	22413	2610510E18Rik|Int1l1|Irp|Mirp|Wnt-2|Wnt2a	wingless-type MMTV integration site family_ member 2	0.668846	0.220729	-1.05869	0.113574	0.990421	-0.917348	0.22593	0.721157
Wrn	Wrn	22427	AI846146	Werner syndrome homolog (human)	4.55098	4.45903	0.270781	0.591874	5.5334	-4.07368	0.00124483	0.162677
Xcl1	Xcl1	16963	AI661682|ATAC|LTN|Lptn|SCM-1|SCM-1a|Scyc1	chemokine (C motif) ligand 1	-2.26766	-0.273975	-1.0504	2.41501	0.815493	1.95312	0.287907	0.721157
Xdh	Xdh	22436	XO|Xor|Xox-1|Xox1	xanthine dehydrogenase	-0.856237	0.520837	0.374191	1.51055	1.30798	1.11007	0.240883	0.721157
Xrcc2	Xrcc2	57434	4921524O04Rik|8030409M04Rik|RAD51|RecA	X-ray repair complementing defective repair in Chinese hamster cells 2	-2.33819	1.74624	-0.00640487	-0.584218	0.814709	0.000662182	0.999694	0.999694
Ywhaz	Ywhaz	22631	1110013I11Rik|14-3-3zeta|AI596267|AL022924|AU020854	tyrosine 3-monooxygenase/tryptophan 5-monooxygenase activation protein_ zeta polypeptide	-0.744715	0.0104964	-0.012797	-0.287074	0.835944	0.217174	0.694658	0.865737
Zap70	Zap70	22637	Srk|ZAP-70|mrtle|mur	zeta-chain (TCR) associated protein kinase	-4.07592	2.27702	-1.50373	2.96171	0.942635	1.62844	0.614852	0.824382
Zfp457	Zfp457	431706	Rslcan-6	zinc finger protein 457	-4.24581	-1.85909	0.626542	-0.362145	0.363461	3.18465	0.0465012	0.644127
Zfp458	Zfp458	238690	BC062958|Rslcan-7|Znf728|mszf59-2	zinc finger protein 458	-2.49035	-1.98431	-0.740804	-1.16999	0.33071	1.28194	0.0638432	0.721157
Zfp65	Zfp65	235907	KRAB5|Zfp71-rs1|pz114	zinc finger protein 65	3.40943	-1.67461	-0.210929	-0.289597	1.23848	-1.11767	0.603018	0.822893
Zfp869	Zfp869	66869	1200003I07Rik	zinc finger protein 869	1.01941	-0.399514	0.0426605	-0.742533	0.986237	-0.659883	0.427027	0.806048
Zfp975	Zfp975	NA	NA	NA	-2.46024	-1.85873	-0.466196	-0.125379	0.427016	1.8637	0.0234231	0.510169

## Sheet: TOP 10
Top 10 up-regulated genes
genes	log2 Fold Change	p value	Nanostring annotations	encoding protein	Genecards annotations
Cyp1b1	5.11269	0.01183	Tryptophan/Kynurenine Metabolism, AhR pathway	CYP1B1	The cytochrome P450 proteins are monooxygenases which catalyze many reactions involved in drug metabolism and synthesis of cholesterol, steroids and other lipids. The enzyme encoded by this gene localizes to the endoplasmic reticulum and metabolizes procarcinogens such as polycyclic aromatic hydrocarbons and 17beta-estradiol.
Mcat	-4.43532	0.000827255	Fatty Acid Oxidation, Fatty Acid Synthesis	Malonyl-CoA-Acyl Carrier Protein Transacylase	The protein encoded by this gene is found exclusively in the mitochondrion, where it catalyzes the transfer of a malonyl group from malonyl-CoA to the mitochondrial acyl carrier protein. May be related to mitochondrial fatty acid beta-oxidation and biosynthesis of fatty acids in mitochondria.
Il4i1	-4.36027	0.00091199	Amino Acid Synthesis, Tryptophan/Kynurenine Metabolism	Interleukin 4 Induced 1	Secreted L-amino-acid oxidase that acts as a key immunoregulator (PubMed:17356132, PubMed:32818467, PubMed:32866000). Has preference for L-aromatic amino acids: converts phenylalanine (Phe), tyrosine (Tyr) and tryptophan (Trp) to phenylpyruvic acid (PP), hydroxyphenylpyruvic acid (HPP), and indole-3-pyruvic acid (I3P), respectively (PubMed:17356132, PubMed:32818467, PubMed:32866000).
Haao	-4.30764	0.000999964	Tryptophan/Kynurenine Metabolism	3-Hydroxyanthranilate 3,4-Dioxygenase	3-Hydroxyanthranilate 3,4-dioxygenase is a monomeric cytosolic protein belonging to the family of intramolecular dioxygenases containing nonheme ferrous iron. It is widely distributed in peripheral organs, such as liver and kidney, and is also present in low amounts in the central nervous system. HAAO catalyzes the synthesis of quinolinic acid (QUIN) from 3-hydroxyanthranilic acid. QUIN is an exc…
Apoc2	-4.08421	0.00321606	Vitamin & Cofactor Metabolism	Apolipoprotein C2	This protein activates the enzyme lipoprotein lipase, which hydrolyzes triglycerides and thus provides free fatty acids for cells.
Stat5a	-4.07653	0.00132606	Cytokine & Chemokine Signaling, Transcriptional Regulation	Signal Transducer And Activator Of Transcription 5A	In response to cytokines and growth factors, STAT family members are phosphorylated by the receptor associated kinases, and then form homo- or heterodimers that translocate to the cell nucleus where they act as transcription activators. This protein is activated by, and mediates the responses of many cell ligands, such as IL2, IL3, IL7 GM-CSF, erythropoietin, thrombopoietin, and different growth …
Wrn	-4.07368	0.00124483	Cell cycle, DNA Damage Repair, Reactive Oxygen Response	WRN RecQ Like Helicase	The encoded nuclear protein is important in the maintenance of genome stability and plays a role in DNA repair, replication, transcription and telomere maintenance.
Prdx1	-3.94259	0.00152237	p53 Pathway, Reactive Oxygen Response	Peroxiredoxin 1	This gene encodes a member of the peroxiredoxin family of antioxidant enzymes, which reduce hydrogen peroxide and alkyl hydroperoxides. The encoded protein may play an antioxidant protective role in cells, and may contribute to the antiviral activity of CD8(+) T-cells.
Hsf2	-3.93897	0.00326921	Transcriptional Regulation	Heat Shock Transcription Factor 2	The protein encoded by this gene belongs to the HSF family of transcription factors that bind specifically to the heat-shock promoter element and activate transcription. Heat shock transcription factors activate heat-shock response genes under conditions of heat or other stresses.
Ctsa	-3.8916	0.00135162	Antigen Presentation, Lysosomal Degradation	Cathepsin A	This gene encodes a member of the peptidase S10 family of serine carboxypeptidases. Alternative splicing results in multiple transcript variants, at least one of which encodes a preproprotein that is proteolytically processed to generate two chains that comprise the heterodimeric active enzyme. This enzyme possesses deamidase, esterase and carboxypeptidase activities and acts as a scaffold in the…

## Sheet: Pathway analysis
The Database for Annotation, Visualization and Integrated Discovery (DAVID) analysis for Kyoto Encyclopedia of Genes and Genomes (KEGG) pathways.
Category	Term	Count	%	PValue	Genes	List Total	Pop Hits	Pop Total	Fold Enrichment	Bonferroni	Benjamini	FDR
KEGG_PATHWAY	mmu00380:Tryptophan metabolism	6	11.1111	5.41727e-06	70789, 107766, 13078, 229905, 71562, 14204	47	52	9212	22.6154	0.000666104	0.000666324	0.000666324
KEGG_PATHWAY	mmu00061:Fatty acid biosynthesis	2	3.7037	0.0908155	234309, 223722	47	19	9212	20.6316	0.999992	1	1
KEGG_PATHWAY	mmu00270:Cysteine and methionine metabolism	3	5.55556	0.0306359	64918, 229905, 14204	47	55	9212	10.6909	0.978228	0.796504	0.796504
KEGG_PATHWAY	mmu01240:Biosynthesis of cofactors	5	9.25926	0.00679051	70789, 18104, 107766, 70383, 71562	47	152	9212	6.44737	0.567461	0.278411	0.278411
KEGG_PATHWAY	mmu04659:Th17 cell differentiation	3	5.55556	0.0964317	20850, 16184, 16364	47	105	9212	5.6	0.999996	1	1
KEGG_PATHWAY	mmu04151:PI3K-Akt signaling pathway	6	11.1111	0.0323782	13639, 21432, 16184, 108079, 16777, 56716	47	359	9212	3.27577	0.98255	0.796504	0.796504
KEGG_PATHWAY	mmu01100:Metabolic pathways	19	35.1852	0.000446253	70789, 18104, 107766, 68636, 70383, 230163, 229905, 75731, 71562, 76282, 223722, 21877, 80914, 234309, 64918, 27364, 14204, 64292, 14317	47	1619	9212	2.30019	0.0534215	0.0274446	0.0274446
